# Supplementary material for: The Renaissance of Wild Food Plants: Insights from Tuscany (Italy)
Source: Foods. 2022 Jan 23;11(3):300. doi: 10.3390/foods11030300 (PMC8834290; doi:10.3390/foods11030300)
Supplement: Supplementary file 1 [file foods-11-00300-s001.zip]

Archive with 2 entries (2 files):
- foods-1564857-supplementary/Supplementary material S1 rev.pdf
- foods-1564857-supplementary/Supplementary material S2 rev.xlsx
