# Supplementary material for: The Renaissance of Wild Food Plants: Insights from Tuscany (Italy)
Source: Foods. 2022 Jan 23;11(3):300. doi: 10.3390/foods11030300 (PMC8834290; doi:10.3390/foods11030300)
Supplement: Supplementary file 1 [file foods-11-00300-s001.zip › foods-1564857-supplementary/Supplementary material S2 rev.xlsx]

## Sheet: Inventory of wild food plants 
Supplementary Material S2. Wild food plants consumed in Tuscany
Taxa	Family	Origin	Alien status	Used parts	Use	Preparation	Recipes	#records	Urs	CIs	References (Tuscany) - see Supplementary Material S1	Italian regions	References (Italy) - see Supplementary Material S1	European countries	References (Europe) - see Supplementary Material S1
Abies alba Mill.	Pinaceae	N		resin	L			3	3	0.045	10, 21, 48		47	BA, ES, PL, SK	17, 50, 56, 65, 66
Achillea millefolium L.	Asteraceae	N		flowers, leaves	F	R, C	cooked vegetable, salads	2	2	0.030	3, 21	ABR, CAL, CAM, LAZ, LOM, UMB	1, 15, 26, 44	AR, BA, CH, EE, ES, HR, MK, PL, PT, RO, RS, RU, UA, XK	1, 2, 4, 11, 16, 17, 18, 19, 22, 23, 26, 28, 33, 34, 35, 36, 40, 42, 44, 49, 54, 67, 69
Alliaria petiolata (M.Bieb.) Cavara et Grande	Brassicaceae	N		flowers, leaves, seeds	F, S	C	cooked vegetables, omelets, quiche filling, ravioli filling	3	5	0.075	35, 42, 49	LAZ, MAR, SIC, UMB	1, 27, 43, 44, 45	BA, BG, CZ, EE	18, 21, 32, 33
Allium coloratum Spreng.	Amaryllidaceae	N		hypogeal, leaves	S			1	1	0.015	11
Allium nigrum L.*	Amaryllidaceae	N		hypogeal, leaves	F	R, C	cooked vegetables, salads	1	2	0.030	7	ABR, PUG, SIC	1, 31, 43
Allium pendulinum Ten.	Amaryllidaceae	N		hypogeal, leaves	F, S	C	omelets	1	2	0.030	42	BAS, PUG, SIC	1, 31, 33, 43
Allium roseum L. subsp. roseum	Amaryllidaceae	N		hypogeal, leaves	F, S	R, C	cooked vegetables, omelets, salads	7	11	0.164	3, 5, 11, 22, 32, 42	ABR, CAM, PUG, SIC	3, 13, 17, 31, 43,	BA, ES, HR	22, 23, 27, 58, 62, 66
Allium rotundum L.	Amaryllidaceae	N		hypogeal, leaves	F	C	cooked vegetables	1	1	0.015	22	CAM, SAR	19, 39	AL, AR, CZ, EE, GE, MK	7, 11, 31, 34, 35, 38, 44
Allium schoenoprasum L. subsp. schoenoprasum	Amaryllidaceae	N		hypogeal, leaves, stems	F, S	R, C	cooked vegetables, omelets, salads	6	7	0.104	3, 10, 11, 13, 20, 35	BAS, EMI, FRI, LIG, LOM, PIE, SIC	1, 7, 21, 23, 26, 30, 41	BA, BG, CH, CZ, EE, ES, HR, PT	3, 21, 27, 32, 33, 34, 35, 51, 64, 66, 67
Allium sphaerocefalon L. subsp. sphaerocefalon	Amaryllidaceae	N		hypogeal, leaves	F, S	C	omelets	1	2	0.030	42	BAS	1	BA, HR	19, 27
Allium subhirsutum L. subsp. subhirsutum	Amaryllidaceae	N		hypogeal, leaves	S			1	1	0.015	46	PUG, SAR, SIC	1, 31, 36, 37, 38, 43	BA, HR	23, 27
Allium triquetrum L.	Amaryllidaceae	N		hypogeal, leaves	F, S	C	cooked vegetables, quiche filling	2	5	0.075	33, 46	BAS, CAM, LIG, SAR, SIC, UMB	1, 17, 22, 36, 37, 38, 39, 43, 44, 45	AL	9
Allium ursinum L.	Amaryllidaceae	N		epigeal, hypogeal, leaves	F, S	R, C	cooked vegetables, omelets, salads	3	4	0.060	10, 39, 42	BAS, CAM, EMI, FRI, LAZ, SIC, UMB	1, 2, 3, 19, 21, 43, 44	AT, BA, BG, BY, CH, CZ, EE, HR, MK, PL, RO, SK, UA, XK	13, 14, 15, 17, 19, 21, 29, 31, 32, 33, 34, 35, 40, 41, 44, 47, 50, 53, 56, 67, 70
Allium vineale L.	Amaryllidaceae	N		hypogeal, leaves, whole plant	F, S	R, C	cooked vegetables, omelets, pasta/dumplings, quiche filling, salads	17	25	0.373	1, 4, 6, 7, 9, 13, 20, 21, 22, 25, 28, 29, 32, 34, 42	LIG, PUG	1, 13, 31, 47	BA, CZ, EE, EL, HR	17, 27, 31, 34, 39
Amaranthus retroflexus L.	Amaranthaceae	A	Ne Inv	leaves, shoots, stems	F	R, C	cooked vegetables, omelets, quiche filling, salads	2	5	0.075	35, 42	ABR, BAS, CAL, CAM, MOL, PUG, SIC, VEN	1, 2, 4, 6, 8, 11, 17, 19, 28, 31, 33, 40, 41, 46	AL, AR, BA, BG, HR, GE, MK, RO, SK	7, 9, 11, 16, 17, 18, 21, 22, 24, 25, 27, 28, 29, 38, 42, 52, 55
Ammi majus L.	Apiaceae	N		leaves	F	R, C	cooked vegetables, salads	2	4	0.060	5, 42	PUG, SIC	31, 33, 35, 43	CY	30
Andryala integrifolia L.	Asteraceae	N		leaves	F	C	cooked vegetables	4	4	0.060	12, 22, 27	SAR	36	ES	58, 60, 66
Angelica sylvestris L. subsp. sylvestris	Apiaceae	N		leaves, stems	F	C	cooked vegetables, sweets	1	2	0.030	16	LAZ	3, 13	BA, CH, EE, ES	19, 33, 36, 64, 67
Arbutus unedo L.	Ericaceae	N		flowers, fruits	F, L, S	R, C	cooked fruits, jam, raw fruits	19	42	0.627	1, 4, 5, 7, 11, 13, 17, 20, 23, 27, 32, 33, 34, 38, 39, 41, 46, 49	C, BAS, CAL, CAM, LIG, MAR, PUG, SAR, SIC	1, 2, 5, 6, 7, 8, 11, 13, 15, 17, 18, 19, 20, 22, 24, 27, 34, 36, 37, 38, 39, 43	BA, ES, HR, PT	1, 17, 22, 23, 24, 26, 51, 58, 59, 60, 61, 62, 66
Arctium lappa L.	Asteraceae	N		hypogeal, leaves, shoots, stems, whole plant	F	R, C	coffee substitute, cooked vegetables, fried, quiche filling, ravioli filling, salads	8	12	0.179	6, 11, 21, 27, 32, 35, 42, 48	ABR, EMI, FRI, LAZ, LIG, LOM, MAR, MOL, PIE, TRE, UMB, VAL, VEN	1, 26, 27, 29, 44	AR, BA, BG, ES, HR, PL, SK	3, 11, 17, 18, 21, 23, 55, 56, 65
Arctium nemorosum Lej.	Asteraceae	N		hypogeal, leaves, stems	F	C	cooked vegetables, quiche filling, ravioli filling	1	3	0.045	42			BA	19
Armoracia rusticana G.Gaertn., B.Mey. & Scherb.	Brassicaceae	A	Ar Nat	hypogeal	F, S	C	omelets	2	2	0.030	4, 45	BAS, FRI, LOM, PIE, TRE, VAL, VEN	1, 6, 7, 26	AR, AT, BA, BG, BY, EE, GE, HR, PL, RO, SK, UA	3, 12, 13, 14, 18, 22, 29, 33, 34, 35, 38, 50, 52, 56, 68, 70
Artemisia absinthium L.	Asteraceae	N		epigeal	L, S			6	8	0.119	13, 20, 21, 30, 42, 48	CAM, LAZ, LIG, LOM, MAR, PIE, VAL, VEN	1, 15, 23, 26	AR, BA, BY, EE, HR, HU, MK, PL, RO, UA	2, 3, 4, 11, 12, 14, 15, 16, 22, 23, 26, 28, 33, 36, 44, 62, 66, 69
Artemisia vulgaris L.	Asteraceae	N		leaves, flowers	F, S	C	quiche filling, risotto	2	3	0.045	11, 42	ABR, LAZ, MAR, PIE	1, 3, 27	AR, BY, BA, CZ, SK	11, 15, 17, 18, 19, 32, 55
Arum italicum Mill. subsp. italicum	Araceae	N		hypogeal	F	C	cooked vegetables, flour substitute	1	2	0.030	41			BA, HR, ES	16, 17, 22, 25, 26, 27, 58, 60
Arundo donax L.	Poaceae	A	Ar Inv	hypogeal	F	C	flour substitute	1	1	0.015	41			ES	58, 60, 66
Asparagus acutifolius L.	Asparagaceae	N		shoots	F	C	cooked vegetables, omelets, pasta/dumplings, quiche filling, risotto	28	55	0.821	1, 2, 4, 5, 7, 8, 11, 13, 14, 15, 17, 20, 21, 22, 23, 27, 28, 29, 33, 34, 39, 42, 46	C, ABR, BAS, CAL, CAM, EMI, FRI, LAZ, LIG, LOM, MAR, MOL, PIE, PUG, SAR, SIC, UMB	1, 2, 3, 4, 5, 6, 7, 8, 9, 10, 12, 14, 15, 17, 19, 20, 21, 22, 25, 27, 28, 31, 32, 33, 34, 35, 36, 37, 38, 39, 43, 44, 45	BA, CY, ES, HR	16, 22, 23, 24, 25, 27, 28, 29, 30, 57, 59, 62, 64, 66
Asparagus tenuifolius Lam.	Asparagaceae	N		shoots	F	C	cooked vegetables, omelets, risotto	2	5	0.075	7, 9	ABR, BAS, LAZ, LOM	1, 3, 47
Asphodelus macrocarpus Parl. subsp. macrocarpus	Asphodelaceae	N		hypogeal	F	C	cooked vegetables	1	1	0.015	37	BAS, CAM, PIE, SAR	1, 2, 19, 39	BA, ES	17, 19, 58, 60
Asphodelus ramosus L. subsp. ramosus	Asphodelaceae	N		hypogeal	F	C	cooked vegetables	1	1	0.015	41	PUG, SAR, SIC	1, 31, 43	ES	58
Atriplex halimus L.	Amaranthaceae	N		leaves, shoots	F	C	cooked vegetables, omelets, quiche filling, ravioli filling	1	4	0.060	29	SAR	1	EL, ES	39, 65
Atriplex hortensis L.	Amaranthaceae	A	Ar Nat Fer	leaves	F	C	cooked vegetables	1	1	0.015	22	BAS, LIG	6, 23	AL, BA, BG, BY, CZ, ES, MK, NL, RO, SK, UA, XK	6, 7, 8, 15, 17, 20, 31, 40, 41, 43, 45, 52, 56, 66, 70
Bellevalia romana (L.) Sweet*	Asparagaceae	N		hypogeal	F, S	C	omelets	1	2	0.030	3	BAS, CAM, PUG	6, 19, 31
Bellis annua L.	Asteraceae	N		flowers, leaves	F	R, C	cooked vegetables, salads	1	2	0.030	42	SIC	43
Bellis perennis L.	Asteraceae	N		flowers, leaves, whole plant	F	R, C	beverage, cooked vegetables, omelets, quiche filling, salads	22	33	0.493	1, 4, 5, 11, 12, 13, 14, 17, 19, 20, 22, 23, 27, 28, 29, 32, 39, 42	C, ABR, CAM, EMI, LIG, MAR, PIE, PUG, SIC, UMB	1, 2, 3, 13, 17, 21, 23, 27, 31, 43, 44, 45, 47	AT, BA, BG, CH, CZ, ES, HR, MK, NL, PL	13, 16, 17, 18, 21, 26, 29, 31, 32, 44, 45, 48, 49, 58, 60, 61, 65, 67
Blitum bonus-henricus (L.) Rchb.	Chenopodiaceae	N		epigeal, leaves, shoots, stems	F	C	cooked vegetables, omelets, quiche filling, ravioli filling, risotto	6	14	0.209	9, 13, 20, 21, 35, 48	C, ABR, CAM, FRI, LAZ, LIG, LOM, MAR, MOL, PIE, PUG, SAR, TRE, UMB	1, 2, 3, 19, 23, 25, 26, 27, 29, 30, 31, 36, 44	AL, BA, BG, CH, CZ, ES, MK, PL, SK, UA, XK	2, 5, 7, 8, 17, 21, 32, 41, 43, 49, 50, 56, 64, 66, 67
Borago officinalis L.	Boraginaceae	N		epigeal, flowers, leaves	F	R, C	cooked vegetables, fried, omelets, pasta/dumplings, quiche filling, ravioli filling, risotto, salads	49	106	1.582	1, 2, 5, 7, 9, 10, 11, 12, 13, 14, 15, 19, 20, 21, 22, 23, 24, 25, 27, 28, 29, 32, 33, 34, 35, 39, 42, 43, 46, 47, 48, 49	C, BAS, CAL, CAM, EMI, LIG, LOM, MAR, MOL, PIE, PUG, SAR, SIC, UMB	1, 2, 4, 5, 6, 7, 8, 10, 11, 13, 14, 15, 16, 17, 18, 19, 20, 21, 22, 23, 24, 25, 26, 27, 28, 31, 32, 33, 34, 35, 37, 38, 39, 43, 44, 45	BA, CH, CY, ES, HR, PT	1, 25, 27, 30, 51, 57, 58, 59, 60, 62, 64, 65, 66, 67
Brassica montana Pourr.	Brassicaceae	N		leaves	F	R	snack	1	1	0.015	21	SIC	42	GE	38
Brassica nigra (L.) W.D.J.Koch	Brassicaceae	N		leaves	F	C	cooked vegetables	1	1	0.015	25	ABR, BAS, CAM, LAZ, MOL, PUG, SAR, SIC, UMB	1, 3, 14, 31, 43, 44	BA, BG, CY, EL, ES, MK, SK	3, 17, 18, 30, 39, 42, 56, 57
Brassica oleracea L.	Brassicaceae	A	Ar Nat Fer	leaves	F	C		1	2	0.030	25	C, CAM, LIG, PIE	1, 12, 23, 30	AL, BA, BG, BY, EE, ES, GE, HR, HU, MK, PL, PT, XK	3, 5, 6, 8, 10, 17, 27, 38, 42, 43, 51, 57
Bryonia dioica Jacq.	Cucurbitaceae	N		leaves, shoots	F	C	cooked vegetables, omelets, ravioli filling, sweets	4	8	0.119	13, 18, 21, 30	CAM, LAZ	1, 19	BA, CZ, ES, PT	1, 16, 32, 58, 59, 60, 66
Bunias erucago L.	Brassicaceae	N		leaves, shoots	F	R, C	cooked vegetables, quiche filling, risotto, salads	16	21	0.313	1, 2, 5, 12, 13, 20, 21, 22, 27, 28, 29, 42, 45	C, CAM, MOL, PUG, PUG, SAR, SIC, UMB	1, 13, 19, 28, 31, 33, 37, 43, 44, 45	BA, HR	16, 22, 23, 25, 27
Buxus sempervirens L.	Buxaceae	N		branches, leaves	F	R	snack	1	1	0.015	9
Cakile maritima Scop. subsp. maritima	Brassicaceae	N		leaves	F	R	salads	1	1	0.015	33	PUG, SIC	31, 43	NO	46
Calendula arvensis (Vail) L.	Asteraceae	N		flowers, leaves	F	R, C	risotto, salads	3	3	0.045	7, 39, 42	ABR, BAS, CAM, EMI, LAZ, LIG, LOM, MAR, MOL, PUG, SIC, UMB	1, 3, 17, 21, 23, 26, 27, 28, 31, 43, 44	BA, CY, ES	16, 30, 58, 60, 66
Calepina irregularis (Asso) Thell.	Brassicaceae	N		epigeal	F	C	cooked vegetables	1	1	0.015	37	MAR, PUG	27, 31, 33	BG, HR	20, 25
Campanula medium L.	Campanulaceae	N		leaves	F	C	cooked vegetables	1	1	0.015	14			ES	65
Campanula rapunculus L.	Campanulaceae	N		epigeal, hypogeal, leaves, whole plant	F	R, C	cooked vegetables, ravioli filling, quiche filling, salads	35	42	0.627	1, 2, 3, 4, 5, 6, 7, 8, 9, 10, 12, 13, 14, 15, 20, 21, 22, 23, 24, 27, 28, 29, 31, 34, 35, 39, 42, 49	C, LIG, LOM, MAR, PUG, UMB, VEN	1, 2, 22, 23, 26, 27, 31, 44, 45, 46	BA, CH, CZ, ES, PT	19, 32, 51, 58, 60, 62, 65, 66, 67
Campanula trachelium L. subsp. trachelium	Campanulaceae	N		hypogeal, leaves, shoots	F	R, C	cooked vegetables, omelets, quiche filling, salads	10	13	0.194	1, 13, 20, 22, 27, 29, 31, 35	FRI, PIE, VAL	1	BA	17, 19
Capparis spinosa L.	Capparaceae	N		flowers	F, S	R	pickles, snack	9	11	0.164	7, 17, 27, 31, 33, 38, 39, 42, 46	C, BAS, CAL, CAM, LIG, LIG, PUG, SIC	1, 2, 7, 8, 15, 22, 31, 33, 35, 43	AR, BA, CY, ES	11, 17, 30, 66
Capsella bursa-pastoris (L.) Medicus subsp. bursa-pastoris	Brassicaceae	N		leaves	F	R, C	cooked vegetables, fried, salads	7	11	0.164	1, 4, 5, 7, 9, 19, 42	C, CAL, CAM, EMI, LIG, MAR, PIE, PUG, SIC, UMB	1, 2, 10, 15, 21, 23, 27, 31, 33, 34, 35, 43, 44, 45, 47	AR, BA, BG, BY, CH, CZ, CY, EE, ES, HR, MK, PL, SK	11, 15, 16, 17, 20, 22, 23, 24, 25, 27, 28, 30, 31, 32, 33, 34, 44, 48, 50, 55, 58, 60, 66, 67
Cardamine amara L.	Brassicaceae	N		leaves	F	R, C	cooked vegetables, quiche filling, ravioli filling, salads	1	4	0.060	42	LOM, PIE	1, 26, 47	EE, SK	33, 56
Cardamine hirsuta L.	Brassicaceae	N		leaves	F	R, C	cooked vegetables, salads	2	3	0.045	4, 42	FRI, LOM, SAR, SIC, UMB	1, 43, 44, 45	BG	20, 21
Carduus nutans L. subsp. nutans	Asteraceae	N		flowers, fruits	F	C	cooked vegetables, fried	1	2	0.030	9	LAZ, PUG	3, 31, 35	CZ, HR	26, 31
Carlina acanthifolia All.	Asteraceae	N		flowers	F	R, C	cooked vegetables, salads	1	2	0.030	42	ABR, BAS, CAM, LIG, MAR	1, 3, 13, 19, 23	AL, MK, ES	7, 8, 42, 43, 64, 66
Carlina acaulis L. subsp. caulescens (Lam.) Schübl.&G.Martens	Asteraceae	N		flowers, hypogeal	F	R, C	cooked vegetables, jam, pickles, ravioli filling, salads, snack	8	18	0.269	1, 3, 4, 9, 13, 20, 29, 39	C, BAS, CAM, LIG, LOM, MOL, PIE, UMB	1, 3, 6, 14, 23, 25, 26, 29, 30, 44, 47	AL, BA, CH, CZ, EL, ES, PL, SK, XK	8, 17, 18, 19, 31, 32, 39, 40, 48, 50, 56, 62, 67
Carthamus lanatus L.*	Asteraceae	N		leaves	F	R, C	cooked vegetables, salads	1	2	0.030	7	PUG, SAR, SIC	1, 31, 39, 43	ES	58, 60, 63, 66
Castanea sativa Mill.	Fagaceae	N		flowers, fruits, leaves	F, L, S	R, C	cooked vegetables, flour substitute, cooked fruits, jam, pasta/dumplings, raw fruits, sweets	15	33	0.493	4, 9, 11, 13, 20, 21, 22, 23, 29, 33, 34, 38, 39, 42	BAS, CAL, CAM, EMI, LIG, LOM, MAR, PIE, SAR, SIC, VAL	1, 6, 8, 10, 11, 12, 15, 16, 17, 18, 20, 21, 22, 25, 26, 27, 37, 38, 43, 47	AL, AR, AT, BA, BG, GE, EL, ES, MK, NL, PT	1, 6, 11, 13, 17, 21, 38, 39,44, 45, 51, 59, 61, 62, 64, 66
Centaurea nigrescens Wild.	Asteraceae	N		leaves	F	C	cooked vegetables	1	1	0.015	1	FRI, PUG	1, 32
Centranthus ruber (L.) DC. subsp. ruber	Valerianaceae	N		shoots	F	R, C	cooked vegetables, quiche filling, salads	4	5	0.075	14, 19, 22, 29	CAM, LIG, SAR, SIC, TRE, UMB	1, 2, 17, 22, 36, 43, 44, 45	ES	65
Ceratonia siliqua L.	Fabaceae	A	Ar Nat	fruits	F	R	snack	1	1	0.015	33	BAS, CAL, CAM, MAR, PUG, SAR, SIC	1, 5, 8, 13, 14, 15, 16, 18, 20, 27, 34, 37, 43	CY, ES, HR	23, 24, 26, 30, 66
Cercis siliquastrum L. subsp. siliquastrum	Fabaceae	N		flowers	F, S	R, C	fried, omelets, salads	1	5	0.075	17	CAL, LOM, MAR, SAR, TRE	1, 8, 27
Chamaenerion angustifolium (L.) Scop.*	Onagraceae	N		leaves	F	R	salads	1	1	0.015	4	CAL, TRE	1, 11	BA, BY, CZ, EE, ES, RU, UA	2, 4, 15, 17, 19, 32, 33, 34, 54, 65, 68, 69
Chenopodium album L. subsp. album	Chenopodiaceae	N		epigeal, hypogeal, leaves, shoots, stems	F	C	cooked vegetables, quiche filling, ravioli filling, risotto	7	15	0.224	13, 20, 22, 29, 31, 35, 42	ABR, BAS, CAM, FRI, LAZ, LOM, MAR, PIE, PUG, SAR, SIC, TRE, UMB, VAL, VEN	1, 2, 3, 4, 6, 17, 18, 26, 27, 31, 43, 44, 46	AL, AR, BA, BG, BY, CH, CZ, EE, ES, GE, HR, PL, RO, SK, UA, XK	2, 5, 7, 12, 14, 15, 16, 17, 18, 19, 20, 21, 22, 23, 24, 25, 27, 28, 29, 32, 33, 36, 38, 41, 48, 49, 50, 55, 58, 64, 66, 67, 68, 69
Chondrilla juncea L.	Asteraceae	N		leaves, stems	F	R, C	cooked vegetables, omelets, salads	5	8	0.119	4, 6, 7, 38, 42	C, BAS, CAL, CAM, PUG, SAR, SIC, UMB	1, 2, 4, 10, 15, 19, 31, 33, 36, 37, 38, 39, 43, 44, 45	BA, ES, HR	22, 23, 24, 25, 27, 28, 58, 59, 60, 62, 66
Cichorium intybus L.	Asteraceae	N		hypogeal, leaves, shoots, whole plant	F	R, C	coffee substitute, cooked vegetables, omelets, quiche filling, ravioli filling, salads, snack	49	79	1.179	1, 2, 3, 4, 5, 6, 7, 8, 9, 10, 11, 13, 14, 15, 17, 20, 21, 22, 23, 24, 25, 26, 27, 29, 31, 32, 33, 34, 35, 39, 42, 45, 46, 47, 49	C, ABR, BAS, CAL, CAM, EMI, FRI,LAZ, LIG, LOM, MAR, MOL, PUG, SAR, SIC, UMB	1, 2, 3, 4, 5, 6, 7, 8, 10, 12, 13, 14, 15, 16, 17, 19, 20, 21, 22, 23, 26, 27, 28, 31, 32, 33, 34, 35, 36, 37, 38, 39, 43, 44, 45	AR, BA, CH, CZ, CY, EE, ES, HR, NL, PL, RS, RU, SK, UA	4, 11, 16, 17, 18, 19, 22, 23, 24, 25, 27, 28, 29, 30, 31, 32, 33, 34, 35, 45, 49, 50, 54, 56, 57, 58, 60, 62, 64, 66, 67, 69
Cirsium arvense (L.) Scop.	Asteraceae	N		flowers, leaves, shoots	F	R, C	cooked vegetables, quiche filling, ravioli filling, salads	7	10	0.149	1, 13, 20, 22, 29, 35, 42	BAS, CAM, FRI, LIG, MAR, PIE, UMB	1, 7, 19, 23, 27, 30, 44	BA, BY, EE, ES, HR, PL, RU, SK	14, 27, 28, 33, 34, 36, 39, 48, 49, 54, 55, 66
Clematis vitalba L.	Ranunculaceae	N		epigeal, leaves, shoots	F	R, C	cooked vegetables, omelets, pasta/dumplings, quiche filling, ravioli filling, risotto, salads, snack, sweets	33	62	0.925	1, 2, 3, 4, 6, 7, 8, 9, 11, 13, 15, 17, 18, 20, 21, 22, 23, 24, 26, 27, 28, 29, 30, 31, 33, 34, 35, 39, 42, 46	C, ABR, BAS, CAL, CAM, EMI, LAZ, LIG, MAR, MOL, PUG, SIC, UMB	1, 2, 3, 4, 5, 6, 7, 8, 11, 12, 13, 14, 15, 17, 18, 19, 20, 21, 22, 23, 27, 28, 29, 31, 32, 33, 43, 44, 45, 47	BA, ES, HR, MK, SK	17, 22, 25, 27, 29, 43, 55, 65, 66
Clinopodium acinos (L.) Kuntze	Lamiaceae	N		leaves	S			1	1	0.015	42			CH	67
Clinopodium alpinum (L.) Merino subsp. Alpinum*	Lamiaceae	N		flowers	F	R	snack	1	1	0.015	3			EL, ES	39, 66
Clinopodium nepeta (L.) Kuntze	Lamiaceae	N		branches, epigeal, flowers, leaves, whole plant	L, S			43	45	0.672	1, 2, 3, 4, 5, 6, 7, 8, 9, 11, 12, 13, 14, 15, 17, 19, 20, 21, 22, 23, 24, 25, 26, 27, 28, 29, 31, 32, 33, 34, 35, 39, 42, 46, 47, 48	C, CAL, CAM, EMI, MAR, PUG, SIC, UMB	1, 2, 8, 16, 17, 19, 21, 27, 31, 43, 44, 45	ES, HR, MK, PT	1, 4, 22, 26, 29, 43, 51, 57, 58, 60, 66
Coleostephus myconis (L.) Cass. Ex Rchb.f.	Asteraceae	N		leaves	F	R, C	cooked vegetables, salads	3	3	0.045	1, 5, 22			ES, PT	51, 65
Cornus mas L.	Cornaceae	N		fruits	F, L	R, C	cooked fruits, jam, pickles, raw fruits, snack	14	32	0.478	1, 3, 4, 6, 8, 9, 13, 20, 21, 34, 39, 42	C, ABR, BAS, CAM, EMI, LIG, MAR, MOL, PIE, TRE	1, 2, 3, 6, 7, 13, 14, 19, 21, 23, 27, 28, 47	AL, AR, BA, BG, CH, CZ, ES, GE, HR, HU, MK, RO, SK, XK	3, 4, 5, 6, 7, 8, 9, 10, 11, 16, 17, 19, 21, 22, 23, 24, 26, 28, 29, 31, 32, 38, 40, 42, 43, 44, 53, 56, 63, 67, 70
Cornus sanguinea L.	Cornaceae	N		fruits	F	R	raw fruits	1	1	0.015	44			CZ, EE	32, 33
Corylus avellana L.	Betulaceae	N		fruits	F, S	R, C	raw fruits, snack, sweets	9	11	0.164	1, 9, 13, 29, 33, 34, 39, 42	BAS, CAL, CAM, EMI, LAZ, LIG, LOM, SAR, SIC	1, 6, 8, 13, 19, 21, 23, 26, 38, 43, 47	AL, AR, BA, BG, BY, CZ, EE, ES, GE, HR, MK, NL, PL, PT, RO, SK, UA, XK	1, 5, 6, 7, 8, 11, 14, 15, 17, 19, 21, 28, 29, 31, 32, 34, 35, 36, 38, 40, 42, 43, 44, 45, 47, 48, 50, 53, 56, 61, 64, 66, 69, 70
Crataegus laevigata (P. Oir.) DC	Rosaceae	N		fruits	L, F	C	jam	2	2	0.030	17, 39	SAR	38	BA, ES, PL, SK	17, 50, 55, 56, 63
Crataegus monogyna Jacq.	Rosaceae	N		fruits	F, L, S	R, C	beverage, jam, raw fruits, salads, snack	5	10	0.149	4, 17, 26, 29, 39	ABR, BAS, CAL, CAM, EMI, FRI, LAZ, LOM, MAR, MOL, SAR, SIC	1, 3, 5, 6, 8, 19, 21, 26, 27, 28, 37, 39, 43	AL, BA, BG, CH, CZ, CY, ES, HR, MK, NL, PL, PT, RS, SK, XK	1, 4, 6, 7, 8, 9, 17, 21, 22, 23, 24, 26, 28, 29, 30, 31, 40, 42, 44, 45, 48, 50, 51, 56, 57, 58, 59, 60, 61, 64, 66, 67
Crepis biennis (L.)	Asteraceae	N		leaves	F	C	cooked vegetables	1	1	0.015	22	ABR, BAS, LIG, LOM	1, 3, 22	BA	18
Crepis capillaris (L.) Wallr.	Asteraceae	N		leaves	F	R, C	cooked vegetables, salads	5	6	0.090	13, 20, 21, 24	FRI, LOM	1	BA, ES	18, 58, 65
Crepis leontodontoides All.	Asteraceae	N		leaves	F	R, C	cooked vegetables, quiche filling, salads	19	28	0.418	1, 3, 5, 13, 14, 20, 22, 23, 25, 27, 28, 29, 31, 33, 34, 35	CAM, LIG, MAR, SIC	1, 13, 17, 22, 43,
Crepis neglecta L. subsp. neglecta	Asteraceae	N		leaves	F	C	cooked vegetables	1	1	0.015	1	ABR, CAM, MAR, SIC	1, 19, 43	ES	65
Crepis sancta (L.) Bornm. subsp. nemausensis (P.Fourn.) Babc.	Asteraceae	A	Ne Inv	epigel, leaves	F	R, C	cooked vegetables, quiche filling, salads	15	18	0.269	1, 4, 5, 7, 8, 13, 14, 20, 22, 28, 29, 35, 39, 42	EMI, PUG, UMB	21, 31, 35, 44, 45	BA, HR	16, 22, 24, 25, 27
Crepis setosa Haller f.	Asteraceae	N		leaves	F	R, C	cooked vegetables , salads	5	5	0.075	1, 5, 8, 27, 31	CAM, FRI, LOM, PUG	1, 19, 31, 35
Crepis vesicaria L.	Asteraceae	N		leaves	F	R, C	cooked vegetables, omelets, quiche filling, ravioli filling, salads	16	27	0.403	1, 3, 4, 5, 8, 9, 13, 22, 27, 28, 31, 33, 34, 35, 42	C, ABR, BAS, CAM, EMI, LAZ, MAR, MOL, PUG, SAR, SIC, UMB, VEN	1, 3, 4, 6, 15, 19, 21, 27, 31, 32, 33, 35, 36, 38, 39, 43, 44, 45, 46, 47	ES	58, 59, 62, 64, 65, 66
Crithmum maritimum L.	Apiaceae	N		epigeal, leaves	F, S	R	pickles, salads	3	5	0.075	17, 33, 46	ABR, BAS, LIG, MAR, PUG, SAR, SIC	1, 2, 5, 22, 27, 31, 33, 43	BA, CY, ES, HR	17, 22, 23, 25, 27, 30, 62, 66
Crocus neapolitanus (Ker Gawl.) Loisel.	Iridaceae	N		flowers, fruits	F	R	snack	4	4	0.060	13, 20, 21, 30			BA	17
Crocus vernus (L.) Hill	Iridaceae	N		flowers, leaves	F, S	C	omelets	1	2	0.030	9	ABR, PIE, TRE, VAL	1, 47	ES	65
Cydonia oblonga Mill.	Rosaceae	A	Ar Nat	fruits	F	C	jam	7	7	0.104	4, 5, 13, 17, 20, 31, 39	ABR, BAS, CAL, CAM, FRI, LAZ, MAR, MOL, SAR, SIC	1, 3, 6, 8, 12, 13, 14, 27, 28, 37, 38, 39, 40, 41	AL, BG, HR, HU, MK, PT, RO, XK	3, 4, 5, 6, 8, 26, 40, 44, 51, 52
Cymbalaria muralis G. Gaertn., B. Mey. & Scherb. subsp. muralis	Plantaginaceae	N		leaves	F	R	salads	1	1	0.015	19
Cynara cardunculus L. subsp. cardunculus	Asteraceae	N		flowers, leaves, stems	F	R, C	cooked vegetables, fried, quiche filling, salads	2	5	0.075	21, 34	ABR, BAS, CAL, MOL, PUG, SAR, SIC	1, 2, 6, 7, 8, 10, 13, 28, 31, 32, 33, 34, 36, 37, 38, 43	CY, ES, PT	30, 51, 57, 58, 64, 66
Cynodon dactylon (L.) Pers.	Poaceae	N		hypogeal	F	C	cooked vegetables , risotto	1	2	0.030	9	BAS, CAL, LAZ, LIG, MAR	1, 8, 23, 27	ES	58, 65, 66
Cynoglossum officinale L.	Boraginaceae	N		flowers	F	R	snack	1	1	0.015	48
Dactylorhiza sambucina (L.) Soò	Orchidaceae	N		hypogeal	F	R	snacks	1	1	0.015	39
Daucus carota L.	Apiaceae	N		epigeal, flowers, fruits, hypogeal, leaves	F	R, C	beverage, cooked vegetables, omelets, salads, snack	26	40	0.597	1, 2, 5, 7, 11, 12, 13, 14, 20, 21, 22, 23, 25, 27, 28, 29, 31, 33, 35, 42, 46, 49	BAS, CAL, CAM, LIG, LOM, MAR, PUG, SAR, SIC, UMB	1, 2, 6, 8, 13, 17, 18, 19, 22, 23, 27, 31, 32, 37, 39, 43, 44, 45	AL, AR, BA, BG, CZ, EE, ES, GE, HR, MK, NL, PL, PT, SK, UA, XK	3, 4, 6, 11, 16, 17, 18, 19, 22, 23, 24, 25, 27, 28, 29, 32, 34, 38, 40, 44, 45, 47, 51, 55, 56, 57, 59, 62, 66, 69
Digitalis lutea L.*	Plantaginaceae	N		flowers	F	R	snack	1	1	0.015	3
Dioscorea communis (L.) Caddick & Wilkin	Dioscoreaceae	N		shoots	F	C	cooked vegetables, omelets, risotto	2	4	0.060	41, 42	CAM, MAR, MOL, PUG, SIC	13, 19, 27, 28, 31, 32, 33, 43, 47	BA, HR, ES	16, 17, 19, 22, 23, 24, 25, 27, 28, 29, 59, 66
Diplotaxis erucoides (L.) DC. subsp. erucoides	Brassicaceae	N		leaves	F	R, C	cooked vegetables, salads	4	5	0.075	7, 33, 38, 46	CAM, MAR, MOL, PUG, SAR SIC, UMB	1, 14, 27, 28, 31, 32, 43, 44, 45	ES	62, 66
Diplotaxis muralis (L.) DC.	Brassicaceae	N		leaves	F, S	R	salads	2	2	0.030	3, 5	BAS, MAR, SAR, SIC, UMB	1, 37, 43, 44	BA, HR	16, 22, 25
Diplotaxis tenuifolia (L.) DC.	Brassicaceae	N		leaves	F, S	R, C	cooked vegetables, salads	9	13	0.194	3, 5, 9, 10, 13, 17, 20, 29, 34	BAS, CAL, CAM, EMI, FRI, LIG, MAR, PUG, SAR, SIC, UMB	1, 2, 7, 8, 12, 16, 17, 19, 20, 21, 23, 27, 31, 32, 33, 35, 36, 43, 44, 45	BA, ES, HR	23, 25, 27, 28, 29, 65
Dipsacus fullonum L. subsp. fullonum*	Dipsacaceae	N		leaves	F	R, C	cooked vegetables, salads	2	2	0.030	4, 7	ABR, LIG, PIE, PUG, SAR	1, 2, 13, 23, 31, 33, 36	SK	55
Echinophora spinosa L.	Apiaceae	N		hypogeal, leaves	F	R, C	cooked vegetables, salads	1	2	0.030	33	SIC	43
Echium italicum L.	Boraginaceae	N		epigeal, flowers, leaves	F	R, C	cooked vegetables, fried, pickles, quiche filling, ravioli filling	3	11	0.164	13, 20, 21	PIE, SIC	30, 43	BA, CZ, EL, HR	16, 25, 32, 39
Echium vulgare L.	Boraginaceae	N		epigeal	F	R, C	cooked vegetables, quiche filling, ravioli filling, salads	2	7	0.104	19, 43	ABR, BAS, CAM, LIG, MAR, PIE, PUG, SAR, SIC, UMB, VAL	1, 16, 17, 27, 31, 43, 44	CZ, ES	32, 59, 66
Epilobium hirsutum L.	Onagraceae	N		leaves	F	R	salads	1	1	0.015	42			SK	55
Epilobium montanum L.	Onagraceae	N		hypogeal, leaves	F	R	salads	1	1	0.015	5	PIE, VAL	1
Epilobium parviflorum Schreber	Onagraceae	N		leaves, shoots	F	R, C	cooked vegetables, salads	3	3	0.045	7, 22, 29			CH	67
Equisetum arvense L.	Equisetaceae	N		stems	F	C	cooked vegetables	1	1	0.015	32	ABR, BAS, FRI, MAR, PIE, PUG, SIC, VAL	1, 7, 27, 42	BG, CH, EE, PL, RU, SK, XK	4, 21, 33, 34, 36, 40, 48, 49, 50, 54, 55, 56, 67
Equisetum telmateja Ehrh.	Equisetaceae	N		stems	F	C	cooked vegetables, fried, omelets	3	5	0.075	11, 34, 46	ABR, BAS, CAM, MAR, PIE, SIC, VAL	1, 5, 18, 27, 43, 47	PL	50
Eriobotrya japonica (Thunb.) Lindl	Rosaceae	A	Ne Nat	fruits	F	R	raw fruits	1	1	0.015	33	CAM	1, 20	HR, PT	26, 51
Erodium cicutarium (L.) L'Hèr*	Geraniaceae	N		leaves	F	R	salads	1	1	0.015	4	ABR, PUG	1, 31, 47	BA, ES, HR	16, 24, 27, 59, 63, 66
Eupatorium cannabinum L. subsp. cannabinum	Asteraceae	N		leaves	F	R	salads	1	1	0.015	48			MK	44
Fagus sylvatica L. subsp. sylvatica	Fagaceae	N		leaves, seeds	F	R, C	flour substitute, salads, snack	6	7	0.104	4, 9, 13, 20, 30, 42	ABR, BAS, CAM, EMI, FRI, PIE, VAL	1, 3, 13, 19, 21	AL, BA, BG, CZ, ES, HR, MK, NL, PL, SK	1, 3, 6, 7, 9, 10, 17, 21, 29, 31, 32, 42, 43, 45, 48, 50, 56, 61, 62, 66
Ferula communis L. subsp. communis	Apiaceae	N		stems	F	C	cooked vegetables	1	1	0.015	41	CAL, CAM, PUG, SAR, SIC	2, 11, 16, 31, 33, 41
Ficaria verna Huds.	Ranunculaceae	N		flowers, hypogeal, leaves, whole plant	F	R, C	cooked vegetables, omelets, picklets, quiche filling, salads	23	32	0.478	1, 2, 3, 4, 7, 8, 11, 12, 13, 14, 20, 22, 23, 27, 28, 29, 30, 35, 42	CAL, LIG, PIE, SAR, SIC, UMB	2, 11, 24, 43, 44, 47	EE, HR, PL, RO, SK	22, 33, 49, 50, 53, 56
Ficus carica L.	Moraceae	N		fruits, leaves	F	R, C	jam, quiche filling, raw fruits, sweets	10	21	0.313	5, 11, 13, 17, 20, 23, 29, 33, 39, 46, 47	ABR, BAS, CAL, CAM, EMI, LAZ, LIG, LOM, MAR, MOL, PIE, PUG, SAR, SIC, VAL	1, 3, 5, 6, 7, 8, 10, 11, 13, 14, 18, 20, 21, 22, 23, 26, 28, 36, 37, 38, 43	AL, AR, BA, BG, CY, EL, ES, GE, HR, MK, PT, XK	5, 11, 16, 21, 26, 30, 38, 39, 40, 42, 44, 51, 57, 61, 64
Foeniculum vulgare Mill.	Apiaceae	N		branches, epigeal, flowers, fruits, hypogeal, leaves, seeds, shoots, stems	F, S	R, C	beverage, cooked vegetables, omelets, salads, snack, sweets	51	68	1.015	1, 2, 3, 4, 5, 6, 7, 8, 9, 11, 12, 13, 14, 15, 19, 20, 22, 23, 24, 25, 26, 27, 28, 29, 31, 32, 33, 34, 35, 36, 38, 39, 41, 42, 46, 47, 48	C, ABR, BAS, CAL, CAM, EMI, LAZ, LIG, MAR, MOL, PUG, SAR, SIC, UMB	1, 2, 3, 4, 5, 6, 7, 8, 9, 10, 13, 14, 15, 16, 17, 18, 19, 20, 21, 22, 23, 27, 28, 31, 32, 33, 34, 35, 36, 37, 38, 39, 43, 44	AR, BA, CY, ES, GE, HR, PT	1, 4, 11, 16, 17, 22, 23, 24, 25, 26, 27, 28, 29, 30, 38, 51, 57, 58, 59, 60, 62, 63, 64, 66
Fragaria vesca L. subsp. vesca	Rosaceae	N		fruits, leaves	F, L	R, C	beverage, cooked fruits, jam, raw fruits, snack, sweets	14	38	0.567	1, 4, 7, 8, 9, 13, 20, 23, 29, 33, 34, 39, 42	ABR, BAS, CAL, CAM, FRI, LAZ, LIG, LOM, MAR, PIE, SAR, SIC, VAL	1, 2, 3, 5, 6, 7, 8, 12, 13, 14, 19, 23, 25, 26, 27, 30, 43	AL, AR, AT, BA, BG, BY, CH, CZ, EE, ES, GE, HR, MK, NL, PL, PT, RO, RU, SK, UA, XK	1, 2, 3, 4, 5, 6, 7, 8, 9, 11, 12, 13, 14, 15, 16, 17, 18, 19, 21, 22, 23, 28, 29, 31, 32, 33, 34, 35, 36, 38, 40, 42, 45, 47, 48, 50, 51, 54, 56, 59, 60, 61, 62, 64, 66, 67, 68, 69, 70
Frangula alnus Miller	Rhamnaceae	N		fruits	F	R	raw fruits, snack	1	2	0.030	37			BY, EE, GE, PL, UA	15, 35, 37, 38, 48, 69
Fumaria officinalis L. subsp. officinalis	Papaveraceae	N		shoots	F	C	cooked vegetables	1	1	0.015	14	CAM, MAR, SAR	1, 12, 27	EE	33
Galium aparine L.	Rubiaceae	N		shoots, stems	F	C	beverage, cooked vegetables	2	3	0.045	19, 42	BAS, LOM, PUG, SAR	1, 31, 47	BA, HR, NL, SK, ES	18, 28, 45, 55, 57
Galium mollugo L.	Rubiaceae	N		stems	F	C	cooked vegetables	1	1	0.015	42	BAS, FRI, LOM	1	RO	53
Galium odoratum (L.) Scop.	Rubiaceae	N		shoots	S			1	1	0.015	42	LAZ, MAR	1, 3, 47	AT, BA, CZ, NL, PL, CH	13, 17, 19, 31, 32, 45, 48, 49, 67
Gentiana acaulis L.	Gentianaceae	N		hypogeal	F, L	R	snack	4	6	0.090	13, 20, 21, 48	LOM	26	ES	57, 65
Gentiana asclepiadea L.	Gentianaceae	N		hypogeal	F	R	snack	1	1	0.015	9			EL, ES	39, 65
Geranium molle L.	Geraniaceae	N		leaves	F	C	cooked vegetables	4	4	0.060	1, 13, 20, 22			BA, HR	16, 24, 27, 28
Gladiolus byzantinus Mill.*	Iridaceae	N		flowers	F	R	snack	1	1	0.015	7	SIC	43
Gladiolus italicus Miller	Iridaceae	N		flowers	F	R	snack	1	1	0.015	5	SIC	43
Glebionis segetum (L.) Fourr.	Asteraceae	N		shoots	F	R	salads	1	1	0.015	42	CAL, PUG, SAR, SIC	2, 9, 10, 11, 31, 36, 43
Glechoma hederacea L.	Lamiaceae	N		leaves	S			1	1	0.015	42	FRI	1	PT, AT, BA, CZ, NL, PL, SK	4, 13, 17, 18, 31, 32, 45, 48, 49, 50, 56
Helianthus tuberosus L.	Asteraceae	A	Ne Inv	hypogeal	F	R, C	cooked vegetables, salads	3	3	0.045	8, 29, 35	BAS, CAM, FRI, MAR, SAR, SIC	1, 6, 14, 27, 42	AL, AR, BA, BG, BY, ES, GE, HR, PL, RO, XK,	3, 6, 7, 12, 14, 17, 18, 21, 23, 38, 40, 41, 47, 52, 62, 64, 66
Helichrysum italicum (Roth) G.Don subsp. italicum	Asteraceae	N		flowers, leaves, whole plant	S			3	3	0.045	39, 41, 42	BAS, LIG, SIC	1, 2, 5, 43	BA, ES, HR	16, 22, 23, 24, 26, 28, 57, 66
Helminthotheca echioides (L.) Holub	Asteraceae	N		leaves, whole plant	F	R, C	cooked vegetables, quiche filling, ravioli filling, salads	33	41	0.612	1, 2, 3, 4, 5, 7, 8, 9, 11, 12, 13, 14, 15, 20, 22, 25, 27, 28, 29, 31, 32, 33, 34, 38, 42, 46	C, BAS, CAL, CAM, LIG, MAR, MOL, PUG, SIC, UMB, VEN	1, 2, 4, 6, 8, 15, 17, 19, 20, 22, 27, 28, 31, 32, 33, 43, 44, 45, 46	BA, ES, HR	22, 23, 24, 25, 27, 66
Helosciadium nodiflorum (L.) W.DJ.Koch subsp. nodiflorum	Apiaceae	N		epigeal, hypogeal, leaves	F	R, C	cooked vegetables, omelets, salads	20	25	0.373	1, 2, 5, 12, 13, 14, 15, 16, 20, 21, 22, 23, 27, 28, 29, 42	C, BAS, CAL, CAM, LOM, MOL, PUG, SAR, SIC	1, 2, 4, 7, 8, 9, 10, 12, 19, 26, 28, 31, 32, 33, 36, 37, 38, 43	CY, ES	1, 30, 58, 59, 61, 62, 64, 66
Hippophaë fluviatilis (Soest) Rivas Mart.	Elaeagnaceae	N		fruits	F	R, C	jam, raw fruits	1	4	0.060	10	LOM	26	BY, RO, UA	14, 53, 70
Humulus lupulus L.	Cannabaceae	N		leaves, shoots	F, L	C	cooked vegetables, omelets, quiche filling, risotto	23	33	0.493	1, 2, 4, 6, 8, 9, 11, 12, 13, 16, 20, 21, 22, 23, 27, 28, 29, 31, 33, 34, 42, 48	BAS, CAL, CAM, EMI, FRI, LAZ, LIG, LOM, MAR, MOL, PIE, PUG, SAR, TRE, UMB, VAL, VEN	1, 2, 3, 7, 8, 19, 21, 23, 25, 26, 27, 28, 31, 44, 46	AR, BA, BG, BY, CZ, EE, ES, HR, HU, PL, PT, RO, SK, UA	1, 3, 12, 14, 15, 17, 18, 22, 29, 31, 32, 33, 34, 35, 36, 48, 50, 53, 55, 62, 66, 69
Hyoseris radiata L.	Asteraceae	N		leaves	F	R, C	cooked vegetables, salads	6	7	0.104	1, 7, 14, 17, 28	C, CAM, LIG, PUG, SAR, SIC, UMB	1, 2, 19, 22, 31, 33, 36, 37, 39, 43, 44, 45
Hypericum androsaemum L.	Hypericaceae	N		leaves	F	C	cooked vegetables	1	1	0.015	1
Hypochaeris radicata L.	Asteraceae	N		epigeal, leaves, whole plant	F	R, C	cooked vegetables, omelets, risotto, salads	30	41	0.612	1, 2, 4, 9, 11, 13, 14, 20, 21, 22, 23, 24, 25, 27, 28, 29, 31, 32, 33, 34, 35, 36, 42	C, CAL, CAM, LIG, PUG, SAR, SIC, UMB, VEN	1, 9, 10, 17, 19, 22, 31, 33, 38, 39, 43, 44, 45, 46, 47	BA, ES, HR	1, 27, 66
Ilex aquifolium L.	Aquifoliaceae	N		fruits	S			1	1	0.015	9	SAR	1	PT	51
Iris germanica L.	Iridaceae	A	Ar Nat	hypogeal	F	C	fried	1	1	0.015	37			BA, ES	17, 65
Jacobaea erratica (Bertol.) Four	Asteraceae	N		leaves	F	C	cooked vegetables	2	2	0.030	2, 22
Juglans regia L.	Juglandaceae	N		fruits, seeds	F, L, S	R, C	flour substitute, raw fruits, sweets	15	30	0.448	3, 4, 5, 6, 7, 8, 9, 13, 20, 21, 29, 33, 39, 46	C, BAS, CAL, CAM, EMI, LIG, LOM, MAR, MOL, PIE, SAR	1, 5, 8, 10, 11, 12, 14, 20, 21, 23, 26, 27, 29, 30, 38	AL, AR, AT, BA, BG, CZ, ES, GE, HR, MK, NL, PT, RO, SK, UA, XK	5, 6, 9, 11, 13, 17, 18, 19, 21, 22, 26, 29, 31, 38, 40, 42, 43, 44, 45, 51, 52, 55, 61, 64, 69, 70
Juniperus communis L.	Cupressaceae	N		branches, seeds	F, L, S	R	snack	20	30	0.448	1, 3, 4, 5, 6, 7, 9, 11, 13, 20, 21, 29, 33, 34, 35, 39, 42, 46, 47	ABR, BAS, CAL, CAM, EMI, FRI, LAZ, LIG, LOM, MAR, MOL, PIE, SIC, TRE, UMB, VAL, VEN	1, 2, 3, 8, 13, 19, 21, 25, 26, 27, 29, 30, 43	AL, BA, BY, CH, CZ, EE, ES, HR, HU, MK, PL, RU, SK, XK	1, 3, 6, 7, 9, 10, 14, 17, 18, 19, 29, 31, 32, 33, 34, 35, 36, 37, 40, 41, 43, 48, 50, 54, 56, 57, 62, 64, 66, 67
Knautia arvensis ( L.) Coult.	Dipsacaceae	N		leaves	F	C	cooked vegetables, quiche filling, ravioli filling	2	4	0.060	1, 42	PIE, PUG, UMB, VAL	1, 2, 31, 32, 44
Knautia integrifolia (L.) Bertol. subsp. integrifolia	Dipsacaceae	N		leaves	F	C	cooked vegetables, quiche filling, ravioli filling	9	11	0.164	12, 14, 22, 23, 28, 32, 34, 42	CAL, CAM, PUG	8, 19, 31, 33	HR	22, 25
Lactuca perennis L.	Asteraceae	N		leaves	F	C	cooked vegetables	1	1	0.015	27	LAZ, LOM, UMB	1, 3, 44, 45	BA, ES, HR	17, 25, 27, 62
Lactuca saligna L.	Asteraceae	N		leaves	F	R, C	cooked vegetables, salads	5	6	0.090	3, 4, 7, 8, 42	CAM, PUG	13, 17, 19, 31	ES	66
Lactuca sativa L. subsp. serriola (L.) Galasso, Banfi, Bartolucci & Ardenghi	Asteraceae	N		leaves	F	R, C	cooked vegetables, salads	9	13	0.194	5, 7, 9, 13, 20, 21, 27, 39, 42	ABR, BAS, CAL, CAM, LAZ, LOM, PUG, SAR, SIC, UMB	1, 3, 6, 7, 10, 17, 19, 31, 32, 33, 35, 43, 44, 45, 47	AR, BA, ES, HR, SK	11, 22, 23, 24, 25, 27, 28, 55, 65, 66
Lamium album L. subsp. album	Lamiaceae	N		flowers	F	R	snack	2	2	0.030	13, 20	FRI, LOM, PUG, TRE	1, 25, 26, 31	BY, CZ, EE, ES, GE, PL, SK	4, 14, 31, 33, 34, 35, 36, 38, 48, 49, 56, 63
Lamium bifidum Cirillo	Lamiaceae	N		flowers, shoots	F	R, C	cooked vegetables, omelets, quiche filling, ravioli filling, snack	1	5	0.075	42
Lamium garganicum L. subsp. laevigatum Arcang.	Lamiaceae	N		flowers, shoots	F	R, C	cooked vegetables, omelets, quiche filling, ravioli filling, snack	1	5	0.075	42	BAS	1
Lamium maculatum L.	Lamiaceae	N		flowers, shoots	F	R, C	cooked vegetables, omelets, quiche filling, ravioli filling, snack	2	6	0.090	8, 42	LOM	1	BA, CZ, ES, HR	1, 17, 18, 19, 28, 31, 59, 61, 66
Lamium purpureum L.	Lamiaceae	N		flowers, leaves, shoots	F	R, C	cooked vegetables, omelets, quiche filling, ravioli filling, salads, snack	6	13	0.194	1, 11, 13, 19,20, 42	BAS, FRI, LAZ, PUG, TRE, UMB	1, 3, 31, 44	BA, EL, ES, PT, SK	1, 16, 17, 18, 19, 39, 55, 59
Lapsana communis L. subsp. communis	Asteraceae	N		leaves	F	R, C	cooked vegetables, omelets, quiche filling, ravioli filling, salads	13	22	0.328	1, 2, 4, 13, 14, 20, 22, 27, 29, 35, 42	LIG, PIE, SAR, UMB, VAL	1, 23, 44	BA, GE, SK	17, 38, 55
Lathyrus annuus L.	Fabaceae	N		seeds	F	C	flour substitute	1	1	0.015	45	SIC	43
Lathyrus cicera L.	Fabaceae	N		seeds	F	C	flour substitute	1	1	0.015	45	CAM, SAR, SIC	1, 13, 17, 43	AR, ES	12, 57, 66
Lathyrus ochrus (L.) DC.	Fabaceae	N		seeds	F	C	flour substitute	1	1	0.015	45	BAS, SAR, SIC	1, 43
Lathyrus pratensis L. subsp. pratensis	Fabaceae	N		seeds	F	C	flour substitute	1	1	0.015	45	SAR	1	AR, EE	11, 34
Lathyrus sativus L.	Fabaceae	A	Ar Nat Fer	seeds	F	R, C	cooked vegetables, flour substitute, snack	3	4	0.060	17, 30, 45	SAR, SIC	1, 42	ES, PT	51, 62, 63
Laurus nobilis L.	Lauraceae	N		fruits, leaves, shoots	F, L, S	R	snack	32	32	0.478	1, 4, 5, 6, 8, 9, 10, 11, 12, 13, 17, 20, 21, 22, 23, 26, 27, 29, 31, 32, 33, 34, 38, 39, 41, 42, 46, 47, 49	ABR, BAS, CAL, CAM, EMI, FRI, LAZ, LIG, LOM, MAR, MOL, PUG, SAR, SIC, VEN	1, 3, 5, 7, 8, 9, 10, 11, 15, 16, 17, 18, 20, 21, 22, 23, 25, 26, 27, 35, 37, 38, 43	AL, BA, BG, CY, ES, GE, HR	1, 3, 7, 16, 17, 22, 23, 26, 29, 30, 38, 51, 57, 59, 60, 61, 64, 66
Legousia speculum-veneris (L.) Chaix	Campanulaceae	N		shoots	F	C	cooked vegetables	2	2	0.030	1, 22		47
Leontodon hispidus L. subsp. hispidus	Asteraceae	N		hypogeal, leaves	F	R, C	cooked vegetables, salads	16	17	0.254	1, 2, 5, 12, 13, 14, 20, 21, 22, 25, 27, 36	FRI, LOM, PUG, UMB	1, 31, 44	AR, BG, ES	11, 21, 64
Leontodon tuberosus L.	Asteraceae	N		leaves	F	R, C	cooked vegetables, salads	1	2	0.030	37	LIG, PUG, SAR, SIC	1, 13, 22, 31, 43	BA, EL, ES, HR	25, 27, 39, 66
Lepidium campestre (L.) R. Br.	Brassicaceae	N		leaves	F	C	cooked vegetables	3	3	0.045	13, 18, 20			BG	21
Lepidium graminifolium L. subsp. graminifolium	Brassicaceae	N		leaves, stems	S			1	1	0.015	45	BAS, CAL, PUG, SIC, SAR	1, 31, 34, 43
Leucanthemum vulgare (Vaill.) Lam. subsp. vulgare	Asteraceae	N		leaves	F	C	cooked vegetables	2	2	0.030	1, 22	FRI, LIG, PIE, VAL	1, 22	BA, RS, UA	4, 17, 18
Limniris pseudacorus (L.) Fuss	Iridaceae	N		hypogeal, seeds	F	C	flour substitute, fried	2	2	0.030	16, 37	SAR	1	RU	54
Lolium pratense (Huds.) Darbysh.	Poaceae	N		seeds	F	C	flour substitute	1	1	0.015	1			PL	50
Lonicera caprifolium L.	Caprifoliaceae	N		flowers	F	R	snack	4	4	0.060	3, 13, 20, 30	EMI, LOM	2, 21, 47
Lonicera etrusca Santi*	Caprifoliaceae	N		flowers	F	R	snack	1	1	0.015	7	MAR	1	ES	58, 60
Lychnis flos-cuculi L. subsp. flos-cuculi	Caryophyllaceae	N		leaves	F	R, C	cooked vegetables, omelets, salads	10	12	0.179	1, 13, 14, 19, 20, 22, 23, 29	FRI, PIE, VAL	1
Malus domestica (Borkh.) Borkh.	Rosaceae	A	Ar Nat Fer	fruits	F, L	R, C	cooked fruits, cooked vegetables, jam, raw fruits, sweets	8	19	0.284	4, 13, 20, 21, 26, 29, 33, 46	BAS, CAM, FRI, LAZ, LIG, LOM, MAR, PIE, SAR, VAL	1, 6, 12, 14, 18, 22, 23, 26	AL, BG, BY, CZ, EE, ES, HR, HU, MK, PL, PT, UA, XK	3, 4, 5, 6, 8, 10, 14, 26, 29, 31, 33, 34, 36, 37, 40, 41, 42, 43, 50, 51, 63
Malus sylvestris (L.) Mill.	Rosaceae	N		fruits	F	R, C	jam, raw fruits, sweets	3	4	0.060	9, 34, 39	ABR, BAS, EMI, MAR, SIC	1, 6, 21, 27, 42, 47	AL, BA, BG, BY, CH, EE, ES, HR, HU, PL, XK	1, 3, 4, 7, 8, 9, 10, 14, 17, 18, 19, 21, 29, 33, 34, 35, 36, 37, 40, 41, 59, 61, 66, 67, 70
Malva alcea L.	Malvaceae	N		leaves, shoots, flowers	F	R, C	cooked vegetables, quiche filling, ravioli filling, risotto, salads	1	5	0.075	42			CZ	32
Malva neglecta Wallr.	Malvaceae	N		leaves, shoots, flowers	F	R, C	cooked vegetables, quiche filling, ravioli filling, risotto, salads	1	5	0.075	42	BAS, LOM, PIE	1, 25, 30	AR, BA, ES, CZ, GE, HR, PL	11, 12, 17, 18, 22, 29, 31, 32, 38, 48, 49, 50, 57, 66
Malva sylvestris L.	Malvaceae	N		epigeal, flowers, hypogeal, leaves, shoots	F	R, C	cooked vegetables, pasta/dumplings, quiche filling, ravioli filling, risotto, salads	22	35	0.522	1, 2, 4, 10, 11, 12, 13, 14, 19, 20, 21, 22, 28, 29, 34, 39, 42, 46	BAS, CAL, CAM, FRI, LAZ, LIG, LOM, LOM, MAR, PIE, PUG, SAR, SIC, UMB, VAL, VEN	1, 2, 7, 8, 17, 19, 20, 23, 26, 27, 30, 31, 35, 37, 38, 43, 44, 45, 46	AL, AR, BA, BG, CY, CZ, ES, GE, HR, MK, PL, PT, RO, SK, XK	1, 6, 11, 16, 17, 18, 21, 22, 23, 24, 25, 28, 30, 32, 38, 40, 42, 44, 48, 49, 50, 52, 56, 58, 60, 61, 62, 64, 66
Marrubium vulgare L.	Lamiaceae	N		leaves, shoots	F, S	C	sweets	2	2	0.030	37, 41	SIC	42	ES	58, 60, 62
Matricaria chamomilla L.	Asteraceae	N		epigeal, flowers	F, L	C	beverage	3	3	0.045	13, 39, 21	ABR, CAL, CAM, FRI, LIG, LOM, MAR, SAR, SIC	1, 8, 20, 23, 26, 27, 43	BY, CZ, EE, ES, HR, MK, PL, PT, RO, RS, RU, UA, UA, XK	2, 4, 14, 22, 23, 26, 28, 32, 33, 34, 35, 40, 41, 42, 44, 54, 58, 62, 68, 69
Melissa officinalis L.	Lamiaceae	N		leaves	F, L, S	R, C	beverage, cooked vegetables, fried, omelets, salads	14	19	0.284	3, 8, 10, 12, 13, 19, 20, 21, 22, 28, 34, 35, 42, 49	ABR, BAS, CAM, EMI, FRI, LAZ, LOM, MAR, MOL, SAR, SIC, UMB	1, 3, 19, 21, 26, 27, 29, 43, 44	BA, BY, CH, CZ, EE, ES, HR, MK, PT, XK	4, 16, 17, 22, 23, 26, 27, 28, 29, 31, 41, 44, 57, 58, 64, 66, 67
Mentha aquatica L. subsp. aquatica	Lamiaceae	N		leaves	F, L, S	C	beverage, cooked vegetables	5	8	0.119	10, 22, 28, 35, 42	LAZ, LOM, SAR, SIC, UMB	1, 26, 36, 37, 43, 44	BA, EE, EL, ES, GE, HR, PL, PT	1, 4, 27, 36, 38, 39, 57, 61, 62, 66
Mentha arvensis L.	Lamiaceae	N		leaves	S			1	1	0.015	35	CAL, LOM, SAR, TRE	1, 8, 26, 38	BA, CZ, EE, ES, PL, RO, UA	4, 17, 18, 19, 31, 34, 35, 36, 48, 49, 50, 57, 69
Mentha pulegium L. subsp. pulegium	Lamiaceae	N		leaves	L, S			8	9	0.134	2, 11, 12, 16, 22, 28, 42	BAS, CAL, CAM, MOL, SAR, SIC, UMB	1, 7, 8, 17, 36, 37, 38, 43, 44	BA, CY, CZ, EL, ES, GE, PT,	1, 4, 17, 18, 19, 30, 32, 38, 39, 51, 58, 59, 60, 62, 64, 66
Mentha spicata L.	Lamiaceae	N		leaves	F, L, S	C	beverage, cooked vegetables, omelets	8	9	0.134	4, 9, 12, 13, 20, 22, 23, 34	BAS, CAL, CAM, MAR, PIE, SAR, SIC	1, 7, 11, 14, 15, 17, 30, 43	BA, BG, CY, ES, HR, MK, PT, RS	4, 16, 20, 22, 23, 30, 42, 43, 44, 51, 57, 59, 62, 64, 66
Mentha suaveolens Ehrh.	Lamiaceae	N		leaves	L, S			11	13	0.194	3, 4, 5, 7, 11, 12, 22, 27, 34, 42, 46	SAR, SIC, UMB	39, 43, 44	ES, PT	1, 59, 61, 66
Mercurialis annua L.	Euphorbiaceae	N		epigeal, leaves	F, S	C	cooked vegetables	3	3	0.045	1, 12, 22	MOL	28	BA, ES, HR, SK	17, 25, 55, 63
Mespilus germanica L.	Rosaceae	A	Ar Nat	fruits	F, L	R, C	cooked fruits, jam, raw fruits	11	20	0.299	1, 13, 17, 20, 21, 29, 32, 33, 34, 39, 46	BAS, BAS, CAL, CAM, EMI, LAZ, LIG, SIC	1, 5, 7, 8, 14, 18, 21, 22, 43	AR, BG, ES, GE, XK	1, 3, 11, 21, 38, 40, 57, 61, 66
Meum athamanticum Jacq.	Apiaceae	N		shoots, seeds	F, L, S	R	salads	1	3	0.045	40			ES	66
Micromeria graeca (L.) Benth. ex Rchb. subsp. graeca	Lamiaceae	N		leaves	S			1	1	0.015	42	MAR, SIC	1, 42	HR	26
Morus alba L.	Moraceae	A	Ar Nat	fruits	F	R, C	jam, raw fruits	3	4	0.060	13, 20, 29	BAS, CAL, CAM, LOM, SAR, SIC	1, 6, 7, 8, 10, 13, 14, 17, 38, 41	AL, AR, BA, BG, CZ, GE, HR, HU, MK, XK	3, 5, 6, 7, 11, 16, 17, 21, 22, 23, 28, 29, 31, 38, 40, 42
Muscari botryoides (L.) Mill. subsp. botryoides	Asparagaceae	N		hypogeal	F	C	cooked vegetables, fried, omelets, pickles	1	4	0.060	42	BAS, LOM, SIC	1, 42, 47
Muscari comosum (L.) Mill.	Asparagaceae	N		hypogeal, leaves	F, S	R, C	cooked vegetables, fried, omelets, pickles, salads	4	13	0.194	3, 5, 19, 42	ABR, BAS, CAL, CAM, LOM, MAR, MOL, PUG, SAR, SIC, UMB	1, 2, 5, 6, 7, 8, 13, 14, 17, 27, 29, 31, 32, 34, 35, 36, 43, 44	CY, HR	22, 25, 30
Muscari neglectum Guss. ex Ten.	Asparagaceae	N		hypogeal	F	C	cooked vegetables, fried, omelets, pickles	1	4	0.060	42	PUG	31	HR, ES	22, 66
Myrtus communis L.	Myrtaceae	N		branches, leaves, fruits	L, S			8	13	0.194	11, 17, 33, 34, 39, 41, 42, 46	BAS, CAL, CAM, LAZ, LIG, PUG, SAR, SIC	1, 2, 5, 8, 11, 15, 17, 20, 22, 34, 36, 37, 38, 39, 43	BA, CY, ES, HR, PT	17, 22, 23, 26, 30, 51, 58, 60, 66
Nasturtium officinale R. Br.	Brassicaceae	N		epigeal, leaves	F	R, C	cooked vegetables, salads	16	18	0.269	4, 7, 15, 16, 22, 23, 27, 28, 29, 31, 33, 34, 39, 45, 46	ABR, BAS, CAL, CAM, EMI, FRI, LAZ, LIG, LOM, PIE, PUG, SAR, SIC, UMB	1, 2, 3, 4, 5, 8, 13, 14, 15, 17, 19, 24, 25, 26, 30, 31, 32, 33, 36, 37, 38, 43, 44, 45	BA, CH, CY, CZ, ES, HR, SK	17, 19, 22, 25, 27, 30, 32, 56, 57, 67
Oenanthe pimpinelloides L.	Apiaceae	N		leaves, fruits	F, S	R, C	cooked vegetables, salads	20	20	0.299	1, 2, 5, 12, 13, 14, 20, 22, 24, 27, 28, 29, 30, 34	SAR, SIC	1, 36, 38, 42
Olea europaea L.	Oleaceae	N		fruits	F	R, C	cooked vegetables, pickles	7	8	0.119	11, 17, 21, 29, 33, 38, 46	CAL, CAM, LAZ, LIG, SAR, SIC	1, 8, 12, 14, 16, 20, 22, 23, 43	ES, HR, PT	24, 26, 28, 51, 58, 60, 66
Ononis spinosa L.	Fabaceae	N		leaves, shoots	F	R, C	salads, sauce for pasta	2	2	0.030	7, 34	ABR, SAR, TRE	1	BA	17
Opuntia ficus-indica (L.) Mill.	Cactaceae	A	Ne Inv Fer	fruits, stems	F, L	R, C	cooked vegetables, jam, raw fruits	2	6	0.090	33, 46	BAS, CAL, CAM, PUG, SAR, SIC	1, 8, 9, 10, 18, 34, 36, 37, 38, 39, 42	BA, HR	17, 23
Origanum majorana L.	Lamiaceae	A	Ar Nat	flowers, leaves	S			20	20	0.299	10, 11, 12, 19, 22, 23, 27, 28, 29, 31, 33, 34, 35, 39, 46, 47	BAS, CAM, LAZ, LIG, MAR, SAR, SIC, UMB	1, 7, 12, 14, 20, 22, 23, 27, 41, 44	CY, ES, HR	23, 26, 30, 63
Origanum vulgare L. subsp. vulgare	Lamiaceae	N		branches, flowers, leaves	S			30	30	0.448	1, 2, 3, 4, 9, 10, 11, 12, 13, 19, 20, 21, 22, 23, 27, 28, 29, 31, 34, 35, 39, 4, 46, 47	ABR, BAS, CAL, CAM, FRI, LAZ, LIG, LOM, MAR, MOL, PUG, SIC, UMB	1, 2, 3, 4, 5, 6, 8, 11, 12, 13, 14, 18, 19, 20, 22, 23, 26, 28, 35, 43, 44	AL, AR, BA, BG, BY, CH, CZ, EE, ES, HR, MK, PL, PT, RO, RS, SK, UA, XK	1, 2, 4, 5, 7, 9, 11, 15, 17, 18, 19, 22, 23, 26, 31, 32, 33, 34, 35, 36, 41, 42, 47, 49, 50, 54, 56, 58, 59, 60, 61, 62, 64, 66, 67, 68, 69, 70
Orlaya grandiflora (L.) Hoffm.	Apiaceae	N		hypogeal, leaves	F	R,C	cooked vegetables, salads	1	2	0.030	44
Ostrya carpinifolia Scop.	Betulaceae	N		branches	F	R	snack	1	1	0.015	9			BA	19
Oxalis acetosella L.	Oxalidaceae	N		epigeal, leaves, stems	F	R	salads, snack	6	7	0.104	13, 20, 21, 30, 32, 39	FRI, LOM, PIE, VAL	1, 26	BA, BG, BY, CH, CZ, EE, ES, MK, PL, RU, SK, UA	1, 2, 14, 15, 17, 19, 21, 31, 32, 33, 35, 36, 44, 48, 49, 50, 54, 56, 61, 66, 67
Oxalis curniculata L.	Oxalidaceae	N		flowers	F	R	snack	1	1	0.015	5	C, SIC	1, 43, 47	ES	58, 60, 61
Oxalis debilis Kunth*	Oxalidaceae	A	Ne Nat	flowers, leaves	F	R	snack	1	1	0.015	7			EL	39
Oxybasis urbica (L.) S.Fuentes, Uotila & Borsch	Chenopodiaceae	N		epigeal	F	C	cooked vegetables, quiche filling, ravioli filling	1	3	0.045	13			BA, HR	27
Papaver argemone L. subsp. argemone	Papaveraceae	N		leaves	F	R, C	cooked vegetables, quiche filling, salads	5	8	0.119	1, 2, 33, 34, 46	BAS, SAR	1
Papaver dubium L.	Papaveraceae	N		flowers, leaves, seeds	F, S	R, C	cooked vegetables, jam, quiche filling, ravioli filling, salads	6	14	0.209	1, 2, 33, 34, 42, 46	BAS	1	BG, ES	20, 58
Papaver hybridum L.	Papaveraceae	N		leaves	F	R, C	cooked vegetables, quiche filling, salads	4	6	0.090	2, 33, 34, 46	MAR, SAR	1	ES	58
Papaver rhoeas L. subsp. rhoeas	Papaveraceae	N		epigeal, flowers, leaves, seeds	F, S	R, C	cooked vegetables, jam, omelets, quiche filling, ravioli filling, salads	40	65	0.970	1, 2, 3, 4, 5, 6, 7, 8, 10, 11, 12, 13,14, 15, 17, 20, 21, 22, 23, 24, 25, 26, 28, 29, 30, 32, 33, 34, 35, 39, 42, 46, 47	C, BAS, CAL, CAM, EMI, LIG, MAR, MOL, PIE, PUG, SAR, SIC, TRE, UMB, EN	1, 2, 4, 5, 6, 7, 8, 9, 10, 14, 16, 17, 18, 19, 20, 21, 22, 23, 27, 28, 31, 32, 33, 35, 36, 43, 44, 45, 46, 47	BA, BG, CY, CZ, ES, HR, PL, PT, RO, SK	16, 20, 22, 23, 24, 25, 26, 27, 28, 29, 30, 32, 48, 51, 52, 55, 58, 60, 62, 64, 66
Parietaria judaica L.	Urticaceae	N		epigeal, leaves	F	R, C	cooked vegetables, risotto, salads	3	7	0.104	11, 35, 46	CAM, SAR, SIC	12, 37, 43	HR	22, 25, 26, 28
Parietaria officinalis L.	Urticaceae	N		leaves, shoots	F	R, C	cooked vegetables, salads	5	5	0.075	14, 15, 22, 29, 46	BAS, LIG, LOM, MAR, PIE, PUG, SIC, UMB, VAL	1, 2, 23, 27, 31, 42, 44, 45, 47	BA, ES	19, 62
Pastinaca sativa L.	Apiaceae	N		hypogeal, leaves	F	R, C	cooked vegetables, salads	1	2	0.030	42	ABR, BAS, CAM, LAZ, UMB	1, 3, 7, 13, 17, 19, 44	BA, CZ, PL, SK, UA	17, 19, 18, 32, 48, 50, 56, 69
Petasites hybridus (L.) G.Gaertn., B.Mey.& Scherb. subsp hybridus	Asteraceae	N		leaves	F	C	fried	1	1	0.015	9	CAM, UMB	19, 44	BA, CZ, NL	17, 18, 32, 45
Petrosedum rupestre (L.) P.V.Heat	Crassulaceae	N		leaves, shoots	F, S	R	pickles	2	3	0.045	27, 42			EL	39
Phyteuma ovatum Honck. subsp. pseudospicatum Pignatti	Campanulaceae	N		leaves	F	C	cooked vegetables	2	2	0.030	12, 22	PIE, VAL	1
Phytolacca americana L.	Phytolaccaceae	A	Ne Inv	fruits	L			1	1	0.015	46	LAZ, PIE, SIC	1
Picris hieracioides L. subsp. hieracioides	Asteraceae	N		leaves	F	C	cooked vegetables, quiche filling, ravioli filling	4	6	0.090	5, 13, 22, 42	C, BAS, CAM, LIG, MAR, MOL, PUG, SIC, UMB, VEN	1, 5, 7, 17, 19, 20, 22, 27, 28, 29, 31, 32, 35, 43, 44, 45, 46	AR, BA, CZ, ES, SK	11, 16, 32, 55, 66
Pilosella officinarum Vaill.	Asteraceae	N		leaves	F	C	omelets	1	1	0.015	27	FRI	1
Pinus pinea L.	Pinaceae	A	Ar Nat	seeds	F	R, C	salads, sweets	3	4	0.060	11, 33, 34	BAS, CAM, LAZ, LIG, MAR, SAR, SIC	1, 2, 16, 17, 27, 43	ES, HR, PT	23, 26, 51, 58, 60, 62, 66
Pistacia lentiscus L.	Anacardiaceae	N		fruits, seeds	F, S	R	snack	5	7	0.104	17, 33, 41, 42, 46	PUG, SAR	1, 2, 31, 36, 37, 38	BA, CY, EE, ES, HR, PT	17, 26, 30, 33, 51, 58, 60, 66
Plantago coronopus L.	Plantaginaceae	N		leaves	F	R, C	cooked vegetables, salads	5	6	0.090	11, 14, 17, 33, 34	ABR, PUG, SAR, SIC, UMB, VEN	1, 31, 39, 43, 44, 46	BA, ES, HR	17, 27, 62, 65, 66
Plantago lanceolata L.	Plantaginaceae	N		epigeal, leaves	F	R, C	cooked vegetables, pasta/dumplings, quiche filling, salads	29	37	0.552	1, 3, 4, 5, 8, 9, 11, 13, 14, 15, 19, 20, 21, 22, 23, 27, 29, 31, 33, 34, 35, 39, 42	BAS, CAM, EMI, FRI, LIG, MAR, PIE, PUG, SIC, UMB, VAL, VEN	1, 2, 14, 15, 17, 19, 27, 31, 43, 44, 45, 46	AR, AT, BA, BY, CH, CZ, ES, HR, NL, PL	11, 13, 14, 16, 17, 18, 19, 22, 23, 25, 26, 31, 45, 48, 50, 61, 62, 66, 67
Plantago major L.	Plantaginaceae	N		leaves, flowers	F	R, C	cooked vegetables, pasta/dumplings, quiche filling, salads	11	15	0.224	7, 11, 13, 20, 21, 22, 29, 33, 35, 38	BAS, CAL, CAM, FRI, LOM, MAR, PUG, SAR, SIC, VEN	1, 11, 12, 14, 15, 17, 19, 25, 26, 27, 31, 43, 46	AR, AT, BA, BY, EE, ES, HR, NL, RU, SK, UA	2, 11, 12, 13, 14, 15, 16, 17, 18, 22, 23, 24, 25, 28, 33, 34, 45, 54, 55, 56, 62, 66, 69
Plantago media L. subsp. media	Plantaginaceae	N		leaves	F	C	cooked vegetables, pasta/dumplings, quiche filling	2	3	0.045	14, 29	BAS, FRI, PIE, SAR, VAL	1	BA, CH, ES, HR, RU, SK	17, 18, 19, 22, 25, 54, 55, 56, 65, 67
Podospermum laciniatum (L.) DC	Asteraceae	N		leaves	F	R	salads	1	1	0.015	42	ABR, PUG, SIC	1, 31, 43	AR, BA, HR	11, 27, 28
Polypodium vulgare L.	Polypodiaceae	N		hypogeal, stems	F	R	snack	5	5	0.075	3, 4, 9, 29, 42	LOM, PIE, SIC, TRE, VAL, VEN	1, 25, 26, 42, 47	BA, CH, CZ, EE, PL, SK	17, 19, 32, 33, 48, 50, 56, 67
Portulaca oleracea L.	Portulacaceae	N		epigeal, leaves, shoots, stems	F	R, C	cooked vegetables, omelets, pickles, salads	5	10	0.149	5, 23, 34, 35, 42	C, BAS, CAL, CAM, EMI, LAZ, MAR, MOL, PUG, SAR, SIC, UMB, VEN	1, 2, 3, 4, 5, 6, 7, 8, 10, 11, 12, 13, 14, 15, 17, 18, 19, 20, 21, 27, 28, 31, 32, 33, 35, 36, 38, 43, 44, 45, 46	AR, BA, BG, CY, CZ, ES, GE, HR, PT, SK	1, 11, 12, 16, 17, 20, 21, 22, 23, 24, 25, 27, 28, 29, 30, 32, 38, 51, 56, 58, 59, 60, 62, 64, 65, 66
Potentilla reptans L.	Rosaceae	N		leaves	F	R	salads	1	1	0.015	5	PIE, VAL	1	BA	18
Poterium sanguisorba L.	Rosaceae	N		epigeal, leaves, whole plant	F, S	R, C	cooked vegetables, omelets, quiche filling, ravioli filling, salads	36	48	0.716	1, 2, 3, 4, 5, 6, 7, 8, 9, 11, 12, 13, 14, 15, 17, 19, 20, 22, 23, 24, 27, 28, 29, 32, 33, 34, 35, 39, 42, 49	C, CAM, EMI, LIG, MAR, PIE, PUG, SIC, UMB	1, 2, 12, 21, 22, 24, 27, 31, 33, 43, 44, 45	BA, CH, ES, HR, SK
Primula veris L.	Primulaceae	N		flowers, leaves	F	R, C	cooked vegetables, omelets, quiche filling, salads	2	4	0.060	37	LIG, PIE, VAL	1, 47	AL, AR, BA, CH, CZ, EE, ES, HR, RO, XK	3, 4, 8, 12, 17, 29, 32, 33, 34, 35, 36, 40, 57, 65, 66, 67
Primula vulgaris Huds. subsp. vulgaris	Primulaceae	N		flowers, leaves	F	R, C	cooked vegetables, fried, omelets, quiche filling, salads, snack, sweets	17	26	0.388	1, 3, 4, 7, 9, 12, 13, 14, 19, 20, 22, 28, 29, 39, 42	C, CAM, LIG, LOM, MAR, PIE, SIC	1, 2, 19, 22, 23, 26, 27, 43, 47	BA, CH, EL, ES, GE	17, 18, 19, 38, 39, 63, 67
Prunella vulgaris L. subsp. vulgaris	Lamiaceae	N		shoots	F	R	salads	1	1	0.015	19	FRI	47	BA, BY, CZ, EE, ES, PL, PT	14, 17, 32, 33, 36, 49, 51, 62
Prunus avium (L.) L.	Rosaceae	N		fruits	F, L	R, C	beverage, jam, raw fruits, sweets	9	22	0.328	1, 9, 13, 17, 20, 21, 29, 33, 39	ABR, CAM, EMI, LAZ, LIG, LOM, MAR, MOL, PIE, VAL	1, 3, 16, 20, 21, 23, 26, 27, 29, 30, 47	AL, BA, BG, CH, CZ, ES, GE, HR, HU, MK, PL, PT, SK, XK	1, 3, 5, 6, 13, 17, 18, 26, 28, 29, 31, 38, 40, 42, 43, 44, 47, 50, 51, 55, 56, 57, 61, 66, 67
Prunus cerasifera Ehrh.	Rosaceae	A	Ar Nat Fer	fruits	F	C	jam	1	1	0.015	9	EMI, MAR	21, 27, 47	AL, BG, BK, BY, CZ, ES, HR, MK, RO, UA, XK	3, 5, 6, 8, 9, 10, 14, 21, 22, 28, 31, 40, 41, 42, 44, 52, 63, 65
Prunus cerasus L.	Rosaceae	A	Ar Nat Fer	fruits, leaves	F, L	R, C	beverage, cooked fruits, jam, raw fruits, sweets	10	23	0.343	4, 9, 13, 20, 21, 29, 33, 39, 46	ABR, BAS, CAL, CAM, EMI, FRI, LAZ, SAR	1, 3, 6, 8, 14, 16, 21, 37, 38	AL, BY, BG, CZ, EE, ES, GE, HR, HU, MK, PL, PT, RO, UA, XK	1, 2, 3, 4, 6, 23, 26, 29, 31, 33, 34, 35, 38, 41, 42, 43, 51, 52, 59, 61, 66, 68, 69
Prunus domestica L.	Rosaceae	A	Ar Nat Fer	fruits	F	R, C	cooked fruits, jam, raw fruits	6	12	0.179	10, 29, 33, 39, 46	ABR, BAS, CAL, CAM, LAZ, LIG, PIE, SAR	1, 3, 6, 8, 14, 23, 30, 38	AL, AT, BG, BY, EE, ES, GE, HR, HU, MK, PL, PT, RO, SK, UA, XK	3, 4, 5, 6, 8, 10, 13, 22, 26, 29, 33, 35, 37, 38, 40, 41, 42, 51, 52, 55, 66, 69
Prunus dulcis (Mill.) D.A. Webb	Rosaceae	A	Ar Nat Fer	seeds	F, S	R, C	raw fruits, sweets	3	5	0.045	9, 33, 39	BAS, CAL, CAM, SAR, SIC	1, 6, 8, 10, 14, 41	AL, HR	7, 26, 29
Prunus laurocerasus L.	Rosaceae	A	Ne Inv	fruits	F, L	R, C	jam, raw fruits	6	11	0.164	1, 9, 13, 20, 21, 30	EMI, FRI, LOM, PIE, VAL	1, 2, 21	GE	38
Prunus persica (L.) Batsch	Rosaceae	A	Ar Nat Fer	fruits, leaves, seeds	F, S	R, C	jam, raw fruits, sweets	4	7	0.104	9, 32, 33, 39	CAM, FRI, LAZ, LIG, PUG, SAR, VEN	1, 14, 23, 34	ES, GE, HR, MK, PT	26, 28, 29, 38, 44, 51, 63
Prunus spinosa L. subsp. spinosa	Rosaceae	N		fruits, leaves	F, L	R, C	beverage, cooked fruits, jam, raw fruits, snack	15	35	0.522	1, 3, 4, 6, 7, 8, 9, 13, 17, 20, 21, 29, 33, 34, 39	ABR, BAS, CAL, CAM, EMI, LAZ, LIG, LOM, MAR, MOL, PIE, SAR, SIC, UMB VAL	1, 2, 3, 6, 7, 8, 14, 19, 21, 23, 26, 27, 28, 36, 37, 38, 39, 43, 47	AL, AR, BA, BG, BY, CH, CZ, EE, ES, GE, HR, HU, MK, PL, PT, RO, SK, XK	1, 3, 4, 5, 6, 7, 8, 10, 11, 12, 14, 16, 17, 18, 19, 21, 22, 23, 24, 26, 28, 29, 31, 32, 34, 38, 40, 41, 42, 47, 48, 50, 51, 53, 56, 59, 61, 62, 64, 66, 67
Pteridium aquilinum (L.) Kuhn	Dennstaedtiaceae	N		leaves	F, S	C	cooked vegetables	2	2	0.030	9, 30	ABR, CAM, LOM	1, 19	BA, BY, CZ, EE, ES, HR, PL	3, 14, 17, 19, 29, 32, 33, 36, 50, 58, 61, 64
Pulmonaria officinalis L. subsp. officinalis	Boraginaceae	N		flowers, leaves	F	R, C	cooked vegetables, fried, ravioli filling, salads, snack	3	5	0.075	4, 9, 19	LIG, PIE, VAL	1, 23, 47	BA, BY, CZ, EE, HR, SK	14, 17, 19, 28, 31, 32, 33, 56
Punica granatum L.	Lythraceae	A	Ar Nat Fer	seeds	F, L	R	beverage, raw fruits	2	6	0.090	11, 33	BAS, CAL, CAM, EMI, MAR, MOL, SIC	1, 8, 10, 14, 21, 27, 28, 41	AR, BA, GE, HR, PT	11, 16, 17, 23, 26, 38, 51
Pyrus communis L. subsp. pyraster (L.) Ehrh.	Rosaceae	N		fruits	F	R, C	cooked fruits, jam, raw fruits, sweets	5	9	0.134	9, 13, 20, 39, 46	BAS, EMI, LIG, LIG, MAR, MOL, SAR	1, 7, 13, 21, 22, 23, 28, 37	AL, BA, BG, BY, CH, CZ, EE, HU, PL, RO, SK, UA, XK	3, 4, 6, 7, 9, 10, 14, 15, 17, 18, 19, 21, 31, 35, 36, 37, 40, 41, 50, 52, 53, 56, 67, 69
Quercus cerris L.	Fagaceae	N		fruits	F	C	coffee substitute, cooked fruits	4	4	0.060	13, 20, 21, 30	BAS, LAZ	1	BA	17, 19
Quercus ilex L. subsp. ilex	Fagaceae	N		fruits	F	R, C	coffee substitute, cooked fruits, raw fruits	4	6	0.090	8, 17, 34, 41	LIG, MAR	1, 27	BA, ES, HR	1, 17, 24, 57, 61, 66
Quercus petraea (Matt.) Liebl. subsp. petraea	Fagaceae	N		fruits	F	C	coffee substitute	1	1	0.015	34	LIG	23	BA, ES, SK	1, 17, 19, 55, 65, 66
Quercus pubescens Willd. subsp. pubescens	Fagaceae	N		fruits	F	C	coffee substitute	5	5	0.075	1, 4, 9, 29, 34	ABR, CAM, LAZ, LIG, SAR	1, 18, 20, 23, 36, 37	BA, HR	17, 19, 23, 24, 28, 29
Quercus robur L. subsp. robur	Fagaceae	N		fruits	F	C	coffee substitute	1	1	0.015	34	BAS, PIE, TRE, VAL	1	BA, BG, BY, EE, ES, CZ, NL, PL, RU, SK, UA	1, 3, 14, 15, 17, 21, 32, 33, 34, 35, 36, 45, 48, 50, 54, 56, 61, 66, 68, 69
Ranunculus sardous Crantz	Ranunculaceae	N		leaves	F	C	cooked vegetables	2	2	0.030	1, 22			HR	28
Ranunculus tuberosus Lapeyr.	Ranunculaceae	N		leaves	F	C	cooked vegetables	1	1	0.015	1			ES	65
Ranunculus velutinus Ten.	Ranunculaceae	N		leaves	F	C	cooked vegetables	1	1	0.015	1	MAR	27	ES	65
Raphanus raphanistrum L. subsp. raphanistrum	Brassicaceae	N		leaves	F	R, C	cooked vegetables, quiche filling, salads	15	9	0.134	3, 13, 17, 20, 22, 33, 34, 44	C, CAL, CAM, LAZ, LIG, MAR, PUG, SAR, SIC, UMB	1, 2, 8, 13, 16, 17, 19, 22, 27, 31, 32, 37, 38, 43	BA, BY, CZ, ES, GE, HR, PL, PT, SK	14, 17, 18, 25, 32, 38, 49, 50, 51, 55, 66
Reichardia picroides (L.) Roth	Asteraceae	N		epigeal, leaves, shoots	F	R, C	cooked vegetables, omelets, ravioli filling, quiche filling, salads	36	54	0.806	1, 2, 3, 4, 5, 6, 7, 8, 11, 13, 12, 14, 15, 20, 21, 22, 23, 24, 25, 27, 28, 29, 32, 33, 34, 35, 39, 42, 46	C, ABR, BAS, CAL, CAM, LIG, MAR, PUG, SAR, SIC, UMB	1, 2, 3, 4, 5, 6, 8, 9, 10, 13, 15, 17, 19, 22, 23, 27, 31, 32, 33, 35, 36, 37, 38, 39, 43, 44, 45	BA, ES, HR	22, 23, 25, 27, 62, 64, 66
Robinia pseudacacia L.	Fabaceae	A	Ne Inv	bark, flowers, shoots	F, L	R, C	beverage, cooked vegetables, fried, jam, snack	25	31	0.463	1, 3, 4, 5, 7, 8, 9, 10, 11, 13, 17, 20, 23, 24, 27, 29, 30, 31, 32, 33, 34, 39, 42, 48	C, BAS, CAL, CAM, EMI, FRI, LIG, MAR, MOL, PIE, PUG, SAR	1, 2, 7, 8, 17, 19, 21, 23, 27, 29, 31	BA, BY, CH, CZ, ES, GE, HR, HU, PL, RO, SK, UA	3, 14, 17, 18, 19, 22, 25, 28, 29, 31, 32, 38, 48, 52, 55, 56, 59, 61, 63, 66, 67, 69, 70
Rosa canina L.	Rosaceae	N		flowers, fruits, shoots	F, L	R, C	beverage, cooked vegetables, flour substitute, jam, omelets, raw fruits, salads, snack	23	48	0.716	1, 3, 4, 5, 7, 8, 9, 19, 10, 13, 15, 18, 20, 21, 23, 26, 27, 29, 31, 34, 39, 42, 49	ABR, BAS, CAL, CAM, EMI, FRI, LAZ, LIG, LOM, MAR, PIE, PUG, SAR, SIC, TRE	1, 2, 3, 6, 9, 10, 19, 23, 25, 26, 27, 30, 34, 38, 43	AL, AR, BA, BG, BY, CH, CZ, EE, ES, HR, HU, MK, PL, RO, RS, RU, SK, UA, XK	1, 3, 4, 9, 10, 11, 12, 14, 16, 17, 18, 19, 21, 22, 26, 28, 29, 31, 32, 34, 40, 41, 42, 43, 44, 47, 48, 50, 53, 55, 56, 57, 59, 62, 66, 67
Rosa gallica L.	Rosaceae	N		flowers, fruits	F	R, C	beverage, flour substitude, jam, raw fruits	1	4	0.060	37	FRI, BAS	1	ES	62
Rosa sempervirens L.	Rosaceae	N		flowers, fruits	F	R, C	beverage, flour substitude, jam, raw fruits	1	4	0.060	37	ABR, BAS, MAR, LAZ, SIC	1, 43	HR	23, 26
Rubus caesius L.	Rosaceae	N		shoots	F	R, C	omelets, snack	1	2	0.030	5	ABR, BAS, CAM, LOM, TRE, VEN	1, 13, 15, 19, 47	AL, AR, BA, BG, BY, CZ, EE, ES, GE, HR, MK, PL, SK, UA	3, 4, 6, 11, 14, 15, 16, 17, 19, 29, 31, 32, 33, 34, 35, 36, 38, 42, 44, 48, 50, 55, 66, 69
Rubus canescens D.C.	Rosaceae	N		fruits	F	R, C	jam, raw fruits	1	2	0.030	17	CAM, BAS	1, 19
Rubus hirtus Waldst. & Kit. group	Rosaceae	N		fruits	F	C	cooked fruits	1	1	0.015	9	CAM	19	AL, BA, EL, PL	6, 17, 19, 39, 50
Rubus idaeus L. subsp. idaeus	Rosaceae	N		fruits, hypogeal, leaves, shoots	F, L, S	R, C	beverage, cooked fruits, cooked vegetables, jam, omelets, raw fruits, sweets	9	34	0.507	1, 4, 9, 13, 20, 21, 29, 39, 42	ABR, BAS, CAL, CAM, FRI, LAZ, LIG, LOM, PIE, SAR, SIC, VAL	1, 2, 3, 8, 13, 19, 23, 26, 30, 43	AL, AR, AT, BA, BG, BY, CH, CZ, EE, ES, GE, HR, HU, MK, PL, PT, RO, RU, SK, UA, XK	1, 2, 3, 4, 5, 6 8, 9, 11, 12, 13, 14, 15, 16, 17, 18, 19, 29, 31, 32, 33, 34, 35, 36, 38, 40, 41, 42, 43, 44, 47, 48, 50, 51, 53, 54, 56, 57, 64, 66, 67, 68, 69, 70
Rubus saxatilis L.	Rosaceae	N		fruits	F	R, C	jam, raw fruits	1	2	0.030	1	LOM, TRE, VEN	1, 47	BA, BY, EE, ES, PL, RU	3, 14, 15, 19, 33, 34, 35, 36, 48, 50, 54, 63
Rubus ulmifolius Schott	Rosaceae	N		fruits, shoots	F, L	R, C	beverage, cooked fruits, cooked vegetables, jam, omelets, quiche filling, raw fruits, snack, sweets	22	57	0.851	1, 3, 4, 5, 6, 7, 8, 9, 11, 14, 17, 22, 23, 24, 27, 28, 29, 33, 34, 39, 46	C, ABR, BAS, CAL, CAM, LIG, MAR, PUG, SAR, SIC, UMB	1, 3, 5, 6, 8, 10, 14, 17, 18, 19, 20, 23, 27, 31, 33, 34, 36, 37, 38, 39, 43, 44, 47	AL, BA, ES, HR, PT	1, 5, 6, 7, 8, 9, 16, 22, 23, 24, 25, 26, 28, 51, 58, 59, 60, 61, 62, 63, 64, 66
Rumex acetosa L. subsp. acetosa	Polygonaceae	N		epigeal, leaves, shoots, stems	F	R, C	cooked vegetables, omelets, salads, snack	21	28	0.418	1, 3, 9, 11, 12, 13, 14, 20, 21, 22, 23, 28, 30, 35, 39, 42	C, CAL, EMI, LAZ, LOM, PIE, PUG, SAR, UMB	1, 3, 10, 21, 25, 26, 29, 30, 31, 37, 38, 44, 45, 47	AL, AR, BA, BG, BY, CH, CZ, EE, ES, HR, MK, NL, PL, PT, RO, RU, SK, UA, XK	1, 2, 4, 6, 9, 11, 12, 14, 15, 17, 18, 19, 21, 29, 31, 32, 33, 34, 35, 36, 40, 41, 44, 45, 47, 48, 49, 50, 54, 56, 59, 61, 64, 66, 67, 68, 69, 70
Rumex acetosella L.	Polygonaceae	N		epigeal, leaves, shoots, stems	F	R, C	cooked vegetables, salads, snack	21	31	0.463	1, 3, 4, 7, 9, 11, 12, 13, 14, 19, 20, 21, 22, 28, 29, 30, 31, 32, 42, 48, 49	ABR, LAZ, LOM, PIE, PUG, TRE, UMB	1, 2, 3, 30, 31, 44, 45	AL, AR, BA, BG, BY, CZ, EE, ES, GE, MK, PL, PT, RU, SK, XK	1, 9, 11, 12, 14, 17, 21, 31, 33, 34, 38, 41, 42, 43, 48, 49, 50, 54, 55, 59, 66, 70
Rumex bucephalophorus L.	Polygonaceae	N		leaves	F	C	cooked vegetables, quiche filling, ravioli filling	1	1	0.015	29	SIC	43	ES	59, 66
Rumex conglomeratus Murray	Polygonaceae	N		leaves	F	C	cooked vegetables	1	1	0.015	5	SAR	1	AL, ES, PT	6, 51, 66
Rumex crispus L.	Polygonaceae	N		leaves	F	R, C	cooked vegetables, omelets, ravioli filling, quiche filling, salads	22	25	0.373	1, 2, 4, 5, 7, 10, 11, 13, 14, 15, 20, 21, 22, 27, 29, 30, 34, 42, 49	ABR, CAM, LIG, PUG, SAR, SIC, UMB	1, 2, 19, 35, 43, 44	AR, BA, BY, CZ, EE, ES, HR, PL, SK	11, 12, 14, 17, 18, 22, 31, 32, 34, 50, 55, 66
Rumex obtusifolius L.	Polygonaceae	N		leaves	F	R, C	cooked vegetables, ravioli filling, quiche filling, salads	7	10	0.149	10, 13, 20, 22, 29, 30	FRI, LOM, MAR, PIE, PUG, SAR, VAL	1, 27, 31	CZ, ES, PL, PT	1, 31, 48, 66
Rumex pulcher L.	Polygonaceae	N		leaves	F	R, C	cooked vegetables, ravioli filling, quiche filling, salads	2	6	0.090	1, 29	PIE, PUG, SAR, SIC, VAL	1, 31, 38, 43	AL, BA, CY, ES, HR, XK	9, 16, 22, 23, 24, 25, 28, 30, 41, 58, 59, 65, 66
Ruscus aculeatus L.	Asparagaceae	N		epigeal, fruits, seeds, shoots, stems	F	C	coffee substitute, cooked vegetables, omelets, pasta/dumplings, risotto	10	22	0.328	5, 7, 8, 17, 28, 29, 30, 39, 42, 46	C, BAS, CAL, CAM, EMI, MAR, MOL, PUG, SAR, SIC, UMB	1, 2, 6, 7, 8, 12, 13, 15, 17, 18, 19, 20, 21, 27, 28, 31, 32, 33, 43, 44, 47	BA, ES, HR	17, 22, 23, 25, 26, 29, 57, 58, 60, 66
Ruta chalepensis L.	Rutaceae	N		branches, epigeal, leaves	L			5	5	0.075	13, 20, 21, 29, 30	LIG, SIC	1, 22, 23	EL, ES, PT	39, 51, 62, 64, 66
Ruta graveolens L.	Rutaceae	N		branches, leaves	F, L, S	C	cooked vegetables	4	6	0.090	4, 35, 39, 42	BAS, CAL, FRI, LIG, LOM, MAR, MAR, MOL, VEN	1, 2, 8, 22, 25, 26, 27, 28	ES, HR	22, 26, 29, 66
Salicornia fruticosa (L.) L.	Chenopodiaceae	N		shoots	F	R	salads	1	1	0.015	44	CAM, PUG	17, 31
Salicornia perennans Willd. subsp. perennans	Chenopodiaceae	N		stems	F	R, C	cooked vegetables, salads	1	2	0.030	37			BA, NL	17, 45
Salvia officinalis L.	Lamiaceae	N		flowers, leaves	F, L, S	C	fried	19	25	0.373	4, 5, 7, 8, 9, 11, 21, 22, 23, 26, 29, 32, 33, 42, 46, 47, 49	C, ABR, CAL, CAM, LAZ, LIG, LOM, MAR, MOL, SIC	1, 3, 8, 11, 13, 14, 18, 20, 22, 23, 26, 27, 41	BG, BA, ES, HR, PT	4, 16, 17, 22, 23, 26, 28, 29, 51, 57, 62
Salvia pratensis L. subsp. pratensis	Lamiaceae	N		epigeal, flowers, leaves, whole plant	F, S	R, C	cooked vegetables, fried, omelets, quiche filling, salads, snack	11	18	0.269	2, 3, 13, 19, 20, 22, 35, 37	ABR, BAS, CAM, EMI, FRI, LAZ, LOM, MOL, TRE, UMB	1, 3, 14, 21, 25, 44	BA, CH, CZ, HR	17, 19, 28, 31, 32, 67
Salvia rosmarinus Schleid.	Lamiaceae	N		branches, epigeal, flowers, leaves	S			15	15	0.224	10, 11, 21, 22, 23, 29, 33, 39, 42, 46, 47	C, ABR, BAS, CAL, CAM, EMI, LAZ, LIG, LOM, MAR, MOL, SAR, SIC	1, 3, 7, 8, 11, 14, 16, 17, 18, 20, 21, 22, 23, 26, 27, 36, 37, 43	BA, CY, ES, HR, PT	16, 22, 23, 26, 29, 30, 51, 58, 59, 60, 62, 64, 66
Salvia verbenaca L.	Lamiaceae	N		epigeal, leaves	F, S	R, C	cooked vegetables, fried, omelets, quiche filling, risotto, salads	13	28	0.418	1, 13, 14, 20, 22, 23, 27, 28, 29, 35, 37	BAS, SAR	1	BA, HR	16, 26, 27
Salvia virgata Jacq.	Lamiaceae	N		leaves	F	R, C	cooked vegetables, salads	1	2	0.030	1
Sambucus ebulus L.	Viburnaceae	N		fruits	L			1	1	0.015	9	MOL	29	AL, BA, BG, ES, HR, HU, SK	3, 17, 18, 21, 28, 56, 63, 66
Sambucus nigra L.	Viburnaceae	N		flowers, fruits, leaves	F, L, S	R, C	beverage, cooked fruits, fried, jam, omelets, salads, sweets	28	63	0.940	1, 3, 4, 5, 7, 8, 9, 10, 11, 13, 31, 39, 20, 21, 23, 26, 27, 29, 32, 33, 34, 39, 42, 43, 46, 47, 48	C, BAS, CAL, CAM, EMI, FRI, LIG, LOM, MAR, MOL, PIE, SAR, SIC, TRE, VEN	1, 2, 7, 8, 11, 12, 14, 15, 17, 19, 20, 21, 22, 23, 25, 26, 27, 28, 30, 37, 38, 43, 46	AT, BA, BG, BY, CH, CZ, EE, ES, HR, HU, MK, NL, PL, RO, RS, SK, UA, XK	2, 3, 4, 13, 14, 16, 17, 18, 19, 21, 22, 23, 26, 28, 29, 31, 34, 35, 37, 40, 42, 43, 44, 45, 47, 48, 50, 52, 53, 55, 56, 58, 62, 64, 67, 68, 69
Sanguisorba officinalis L.	Rosaceae	N		hypogeal, seeds	F, S	R	salads	1	2	0.030	39	CAM	15	BA, CZ	17, 32
Satureja montana L. subsp. montana	Lamiaceae	N		branches, leaves, flowers, shoots	S			12	12	0.179	12, 13, 20, 22, 23, 28, 31, 35, 42	BAS, CAM, LIG, MAR, PIE, UMB	1, 2, 5, 13, 17, 20, 22, 23, 27	AL, BA, CH, ES, HR, XK	5, 7, 9, 16, 17, 19, 22, 23, 26, 28, 29, 40, 62, 64, 66, 67
Scabiosa columbaria L.	Dipsacaceae	N		leaves	F	R, C	cooked vegetables, omelets, salads	5	7	0.104	1, 4, 5, 23, 35	MAR, PIE, SIC, VAL	1, 27, 42
Sedum album L. subsp. album	Crassulaceae	N		leaves	F	R	snack	2	2	0.030	13, 20			BA, CZ, ES	17, 32, 58, 66
Senecio vulgaris L. subsp vulgaris	Asteraceae	N		leaves	F	C	cooked vegetables	1	1	0.015	37	LAZ	1	CZ, SK	32, 55
Silene italica (L.) Pers. subsp. italica	Caryophyllaceae	N		leaves	F	C	cooked vegetables	1	1	0.015	1	LIG	22
Silene latifolia Poir.	Caryophyllaceae	N		leaves, shoots	F	R, C	cooked vegetables, omelets, quiche filling, risotto	12	15	0.224	1, 13, 20, 22, 23, 25, 29, 35	C, CAM, LIG, MAR, PUG, VEN	1, 17, 23, 27, 31, 46, 47	AR, BA, ES, HR	12, 16, 22, 24, 25, 27, 28, 65, 66
Silene vulgaris (Moench) Garcke	Caryophyllaceae	N		epigeal, flowers, leaves, shoots	F	R, C	cooked vegetables, omelets, pasta/dumplings, quiche filling, ravioli filling, risotto, salads	32	77	1.149	1, 3, 4, 6, 7, 8, 9, 10, 13, 12, 14, 15, 20, 21, 22, 23, 24, 27, 28, 29, 33, 34, 35, 39, 42, 48	C, ABR, CAL, CAM, EMI, FRI, LIG, LOM, MAR, PIE, PUG, SAR, SIC, TRE, UMB, VEN	1, 2, 3, 9, 10, 17, 21, 22, 23, 25, 26, 27, 31, 36, 38, 43, 44, 45, 46	BA, BY, CY, CZ, ES, HR, PL	1, 14, 16, 17, 18, 19, 22, 23, 24, 25, 27, 28, 30, 32, 49, 57, 58, 60, 62, 64, 66
Silybum marianum (L.) Gaertner	Asteraceae	N		fruits	F			1	1	0.015	37	BAS, CAL, CAM, LAZ, PUG, SAR, SIC	1, 6, 7, 11, 14, 15, 31, 32, 35, 36, 37, 38, 39, 43	CY, CZ, ES, HR	23, 25, 30, 32, 58, 60, 62, 66
Sinapis alba L.	Brassicaceae	N		seeds	S			1	1	0.015	42	BAS, MAR, MOL, PUG, SAR, SIC, UMB	1, 7, 13, 27, 28, 31, 32, 33, 35, 43, 44	CY, EL, ES, PL	30, 39, 50, 66
Sinapis arvensis L. subsp. arvensis	Brassicaceae	N		leaves	F	C	cooked vegetables, omelets, quiche filling, ravioli filling	6	10	0.149	3, 5, 7, 27, 34, 42	ABR, BAS, CAL, MOL, PUG, SAR, SIC, UMB	1, 6, 7, 8, 9, 10, 13, 28, 31, 32, 33, 35, 39, 43, 44	BA, BY, CY, CZ, EE, ES, HR, MK, PL, PT	1, 14, 17, 18, 24, 30, 32, 33, 42, 50, 57
Sisymbrium officinale (L.) Scop.	Brassicaceae	N		leaves	F	R, C	cooked vegetables, salads	6	6	0.090	1, 2, 13, 20, 22, 45	BAS, LAZ, PUG, SAR, SIC	1, 2, 4, 31, 39, 43	BA, CZ, HR	17, 23, 25, 32
Sixalix atropurpurea (L.) Greuter & Burdet	Dipsacaceae	N		leaves	F	C	cooked vegetables	1	1	0.015	5	PUG, SAR, SIC	1, 31, 43	ES	62
Smyrnium olusatrum L.	Apiaceae	N		hypogeal, leaves, flowers, stems	F	R, C	cooked vegetables, fried, salads	1	3	0.045	42	C, PUG, SIC	1, 31, 32, 33, 35, 43	BA, HR, EL, ES	23, 25, 27, 39, 66
Solanum nigrum L.	Solanaceae	N		fruits, leaves	F, L	C	cooked vegetables	2	2	0.030	30, 42	PUG, SIC	1, 43	BA, CY, ES, SK	17, 30, 55, 58
Sonchus arvensis L.	Asteraceae	N		leaves	F	R, C	cooked vegetables, quiche filling, ravioli filling, salads	3	6	0.090	31, 34, 39	ABR, BAS, EMI, MAR, MOL, SAR	1, 5, 7, 21, 27, 28	BA, BG, EL, PL	17, 18, 21, 39, 50
Sonchus asper (L.) Hill.	Asteraceae	N		hypogeal, leaves	F	R, C	cooked vegetables, omelets, quiche filling, ravioli filling, salads	12	24	0.358	10, 13, 20, 21, 22, 31, 33, 34, 35, 42	C, ABR, BAS, CAL, CAM, EMI, MAR, PUG, SIC, UMB, VEN	1, 3, 5, 7, 9, 10, 13, 16, 17, 21, 27, 31, 33, 35, 43, 44, 45, 46, 47	BA, EL, ES, HR	16, 22, 25, 39, 58, 66
Sonchus oleraceus L.	Asteraceae	N		epigeal, hypogeal, leaves	F	R, C	coffee substitute, cooked vegetables, omelets, quiche filling, ravioli filling, salads	44	70	1.045	1, 2, 3, 4, 5, 6, 7, 8, 9, 10, 11, 12, 13, 14, 17, 20, 22, 23, 24, 25, 27, 28, 29, 32, 33, 34, 35, 39, 41, 42, 45, 46	C, ABR, BAS, CAL, CAM, LIG, MAR, MOL, PUG, SAR, SIC, UMB, VEN	1, 3, 4, 5, 6, 7, 8, 9, 10, 12, 13, 14, 15, 16, 17, 20, 22, 23, 27, 28, 29, 31, 33, 34, 35, 38, 43, 44, 45, 46, 47	BA, CH, CY, CZ, EE, ES, HR, PT, SK, XK	16, 17, 18, 22, 23, 24, 25, 27, 29, 30, 32, 35, 41, 51, 55, 57, 58, 60, 62, 63, 64, 66, 67
Sonchus tenerrimus L.	Asteraceae	N		epigeal	F	R	salads	1	1	0.015	10	ABR, BAS, CAM, PUG, MAR, SAR, SIC	1, 3, 5, 12, 31, 35, 39, 43	BA, EL, ES, HR	27, 39, 58, 62, 65, 66
Sorbus aria (L.) Crantz	Rosaceae	N		fruits	F	R, C	jam, raw fruits, snack	1	3	0.045	9	ABR, LAZ, PIE, SIC	1, 3, 30, 43, 47
Sorbus aucuparia L. subsp. aucuparia*	Rosaceae	N		fruits	F	C	jam	1	1	0.015	4	ABR, BAS, FRI, LAZ, PIE, SIC, TRE, VAL	1, 3, 43	AR, AT, BA, BY, CH, CZ, EE, ES, GE, HR, PL, RO, RU, SK, UA	1, 2, 3, 4, 11, 12, 13, 14, 15, 17, 29, 31, 33, 34, 35, 36, 37, 38, 47, 48, 50, 53, 54, 56, 63, 65, 66, 67, 68, 69, 70
Sorbus domestica L.	Rosaceae	N		fruits	F, L	R, C	jam, raw fruits	12	19	0.284	1, 7, 13, 17, 20, 21, 32, 33, 34, 39, 46	ABR, BAS, CAL, CAM, EMI, LAZ, MAR, MOL, PUG, SAR, SIC	1, 5, 6, 7, 8, 14, 17, 18, 19, 21, 27, 28, 43	BA, CZ, EL, ES, HR, HU	3, 16, 17, 22, 23, 24, 26, 28, 29, 31, 39, 62, 66
Sorbus torminalis (L.) Crantz	Rosaceae	N		fruits	F, L	R, C	fresh fruit, jam	2	4	0.060	9, 34	BAS, LAZ, SAR	1	BA, BG, CZ, EL, ES, HR	1, 3, 17, 21, 24, 29, 31, 39, 66
Spartium junceum L.	Fabaceae	N		flowers	F	C	fried	2	2	0.030	37, 39	CAL	11	ES	58, 66
Stellaria media (L.) Vill. subsp. media	Caryophyllaceae	N		epigeal, leaves, shoots	F	R, C	cooked vegetables, quiche filling, salads	4	4	0.060	1, 22, 29, 41	BAS, CAM, FRI, LAZ, LIG, LOM, PUG, SAR, SIC, UMB	1, 17, 19, 23, 31, 33, 36, 43, 44	AR, AT, BA, BG, BY, EE, ES, HR, NL, PL, RU, SK, UA	11, 13, 14, 15, 16, 17, 18, 20, 22, 24, 25, 28, 34, 36, 45, 49, 54, 55, 58, 66, 68
Sulla coronaria (L.) Medik.	Fabaceae	N		flowers, shoots	F	R	salads, snack	2	3	0.045	5, 42	ABR, CAM, MAR, SIC, UMB	1, 18, 27, 43, 44
Symphytum officinale L.	Boraginaceae	N		leaves	F	R, C	cooked vegetables, salads	1	1	0.015	16	FRI, SAR, TRE	1, 2, 31	BA, CH, CZ, EL, HR, PL, SK	17, 29, 31, 32, 48, 49, 50, 55, 56, 67
Symphytum tuberosum L. subsp. angustifolium (A.Kern.) Nyman	Boraginaceae	N		leaves	F	R, C	cooked vegetables, quiche filling, ravioli filling, salads	7	10	0.149	1, 13, 14, 20, 22, 30, 42	PIE, VAL	1	BA, ES	17, 19, 65
Tanacetum parthenium (L.) Sch.Bip.	Asteraceae	N		leaves	S			2	2	0.030	2, 29	FRI, LAZ, LIG, LOM, MAR, VEN	1, 23, 27	ES, MK	42, 63, 64
Taraxacum FH.Wigg. sect. Taraxacum	Asteraceae	N		epigeal, flowers, hypogeal, leaves, whole plant	F	R, C	coffee substitute, cooked vegetables, omelets, pickles, quiche filling, ravioli filling, risotto, salads	51	81	1.209	1, 2, 3, 4, 5, 6, 7, 8, 9, 10, 11, 12, 13, 14, 15, 17, 20, 21, 22, 23, 24, 26, 27, 28, 29, 32, 33, 34, 35, 39, 42, 45, 47, 48	C, ABR, BAS, CAL, CAM, EMI, FRI, LAZ, LIG, LOM, MAR, PIE, PUG, SAR, SIC, TRE, UMB, VEN	1, 2, 3, 4, 6, 7, 8, 11, 14, 15, 16, 17, 19, 20, 21, 22, 23, 24, 25, 26, 27, 30, 31, 37, 39, 43, 44, 45, 46	AL, AR, BA, BG, BY, CH, EE, ES, GE, HR, MK, NL, PL, RO, RS, RU, SK, UA, XK	1, 2, 4, 6, 7, 8, 9, 11, 12, 14, 15, 16, 17, 18, 19, 21, 23, 24, 27, 33, 34, 35, 36, 38, 40, 41, 43, 44, 45, 48, 49, 50, 53, 54, 56, 57, 59, 61, 62, 64, 66, 67, 68, 69
Taxus baccata L.	Taxaceae	N		seeds	F	R	snack	3	3	0.045	13, 20, 30	BAS, CAM, TRE	1, 19, 47	BA, ES	1, 17, 57, 61, 66
Teucrium chamaedrys L. subsp. chamaedrys	Lamiaceae	N		leaves	L, S			1	2	0.030	19			BA, CH, ES, HR, XK	4, 16, 29, 66, 67
Teucrium montanum L.	Lamiaceae	N		leaves	S			1	1	0.015	42			BA, HR, MK	16, 22, 23, 26, 28, 44
Teucrium polium L. subsp. polium	Lamiaceae	N		leaves	S			1	1	0.015	42			HR, ES	26, 66
Thymus longicaulis C. Presl subsp. longicaulis	Lamiaceae	N		branches, epigeal, flowers, leaves	F, S	C	beverage	24	25	0.373	1, 2, 3, 4, 5, 6, 7, 8, 9, 10, 11, 22, 23, 33, 34, 35, 39, 42, 48	ABR, BAS, CAM, FRI, LAZ, LIG, LOM, MOL, UMB	1, 2, 3, 6, 18, 19, 23	AL, BG, BY, EE, ES, HR, MK, PL, RO, RU, UA, XK	2, 4, 9, 15, 22, 26, 28, 29, 34, 35, 41, 44, 62, 64, 68, 69
Thymus pulegioides L.	Lamiaceae	N		epigeal	S			5	5	0.075	13, 19, 20, 21, 46	FRI, LIG, LOM, PIE, VAL	1, 22, 26, 30	AL, BA, CH, CZ, ES, PL, PT, RO, RS	1, 4, 7, 17, 18, 19, 31, 48, 50, 66, 67
Thymus striatus Wahl subsp. acicularis (Waldst. & Kit.) Ronniger	Lamiaceae	N		leaves, flowers	S			1	1	0.015	42
Thymus vulgaris L. subsp. vulgaris	Lamiaceae	N		branches, flowers, leaves	S			21	21	0.313	1, 2, 12, 22, 23, 27, 28, 29, 31, 33, 35, 42, 46	LAZ, LIG, SAR, UMB	1, 3, 22, 23	EE, ES, RO	4, 36, 62, 64, 66
Tolpis virgata (Desf.) Bertol. subsp. virgata	Asteraceae	N		leaves	F	C	cooked vegetables	1	1	0.015	27	SIC	1, 43
Tordylium apulum L.	Apiaceae	N		flowers, leaves, shoots, stems	F, S	R, C	cooked vegetables, omelets, salads, snack	7	12	0.179	1, 7, 14, 19, 22, 29, 42	C, BAS, PUG, SIC, UMB	1, 2, 4, 31, 43, 44, 45	BA, HR	23, 25, 27
Tragopogon dubius Scop.	Asteraceae	N		leaves	F	R, C	cooked vegetables, quiche filling, ravioli filling, salads	2	6	0.090	7, 42	MAR	1	AR, BA, HR	11, 27
Tragopogon porrifolius L.	Asteraceae	N		leaves	F	R, C	cooked vegetables, quiche filling, ravioli filling, salads	2	5	0.075	8, 42	ABR, FRI, LAZ, MAR, PUG, SAR, SIC, UMB, VEN	1, 31, 33, 43, 44, 45, 46	BA, ES, HR	22, 25, 27, 58, 62, 63, 66
Tragopogon pratensis L.	Asteraceae	N		epigeal, flowers, leaves	F	R, C	cooked vegetables, quiche filling, ravioli filling, salads	5	8	0.119	2, 13, 20, 39, 42	FRI, LIG, LOM, MAR, MOL, PIE, PUG, TRE, UMB, VAL, VEN	1, 2, 26, 27, 29, 44, 45, 46	BA, CH, CZ, EE, ES, HR, PL	1, 17, 24, 27, 32, 33, 34, 35, 48, 66, 67
Trifolium pratense L.	Fabaceae	N		flowers, shoots	F	R, C	cooked vegetables, risotto, salads, snack	5	9	0.134	19, 23, 27, 39, 42	BAS, EMI, LIG, LOM, MAR, PIE	1, 21, 23, 26, 27, 30	AR, BA, BY, CZ, EE, ES, HR, PL, RU, SK, UA	1, 4, 11, 14, 17, 18, 19, 28, 31, 34, 35, 36, 48, 50, 54, 56, 59, 61, 66
Trigonella officinalis (L.) Coulot & Rabaute	Fabaceae	N		epigeal	S			1	1	0.015	19	ABR	1	AR, BA, RO	11, 17, 53
Typha angustifolia L.	Typhaceae	N		hypogeal	F	C	cooked vegetables	1	1	0.015	37			BA, EL	17, 39
Ulmus minor Mill. subsp. minor	Ulmaceae	N		fruits, leaves	F, S	R, C	cooked vegetables, salads, snack	3	4	0.060	7, 37, 42	BAS, CAM, LOM, SAR	1, 19, 36	ES	58, 60, 66
Urospermum dalechampii (L.) F.W.Schmidt	Asteraceae	N		leaves	F	R, C	cooked vegetables, quiche filling, ravioli filling, salads	19	23	0.343	1, 2, 5, 7, 8, 12, 13, 14, 17, 20, 22, 23, 27, 28, 32, 34, 42, 46	ABR, BAS, CAL, LAZ, LIG, MAR, PUG, SAR, SIC, UMB	1, 3, 6, 9, 10, 22, 23, 27, 31, 33, 43, 44, 45	ES	63
Urtica dioica L. subsp. dioica	Urticaceae	N		epigeal, flowers, hypogeal, leaves, shoots, whole plant	F	R, C	cooked vegetables, fried, omelets, pasta/dumplings, quiche filling, ravioli filling, risotto, salads	41	97	1.448	1, 2, 3, 4, 5, 6, 7, 8, 9, 11, 12, 13, 14, 15, 19, 20, 21, 22, 23, 24, 26, 28, 29, 31, 33, 34, 35, 39, 42, 46, 47	C, ABR, BAS, CAL, CAM, EMI, FRI, LAZ, LIG, LOM, MAR, MOL, PIE, PUG, SAR, SIC, TRE, UMB, VEN	1, 2, 3, 4, 5, 8, 11, 14, 15, 16, 17, 19, 20, 21, 22, 23, 25, 26, 27, 28, 30, 31, 33, 35, 36, 37, 43, 44, 45, 46	AL, AR, BA, BG, BY, CH, CZ, EE, ES, GE, HR, MK, NL, PL, PT, RO, RS, RU, SK, UA, XK	1, 2, 4, 5, 6, 7, 8, 9, 11, 12, 14, 15, 16, 17, 18, 19, 20, 21, 22, 23, 24, 25, 27, 28, 29, 31, 32, 33, 34, 35, 36, 38, 40, 41, 42, 43, 44, 45, 48, 49, 50, 52, 53, 54, 55, 56, 57, 58, 61, 62, 64, 66, 67, 68, 69
Urtica membranacea Poir.	Urticaceae	N		leaves, shoots	F	R, C	cooked vegetables, ravioli filling, salads	2	3	0.045	2, 8	CAM, MOL, PUG, SAR, SIC	1, 16, 17, 29, 31, 43	ES, PT	1, 51, 58, 66
Urtica urens L.	Urticaceae	N		flowers, leaves, whole plants	F	C	cooked vegetables, omelets, quiche filling, ravioli filling	4	8	0.119	13, 20, 21, 22	ABR, BAS, CAM, EMI, LAZ, LOM, PUG, SAR, SIC	1, 3, 15, 17, 21, 26, 31, 43	BA, BY, CZ, EE, ES, HR, PL	4, 14, 15, 17, 25, 27, 28, 31, 35, 48, 50, 57, 58, 60, 62, 63, 64, 66
Vaccinium myrtillus L.	Ericaceae	N		fruits	F, L	R, C	beverage, cooked fruits, jam, raw fruits, snack	9	24	0.358	1, 4, 9, 13, 20, 21, 29, 39, 48	FRI, LIG, LOM, PIE, VAL	1, 2, 23, 25, 26, 30	AL, AR, AT, BA, BG, BY, CH, CZ, EE, ES, MK, NL, PL, RS, RU, SK, UA, XK	1, 2, 3, 4, 5, 6, 8, 9, 10, 11, 13, 14, 15, 17, 21, 31, 32, 33, 34, 35, 36, 40, 41, 43, 44, 45, 47, 48, 50, 54, 56, 57, 61, 64, 66, 67, 68, 69
Vaccinium uliginosum L. subsp. microphyllum (Lange) Tolm.	Ericaceae	N		fruits	F	R, C	beverage, jam	1	2	0.030	13
Vaccinium uliginosum L. subsp. uliginosum	Ericaceae	N		fruits	F, L	R, C	beverage, cooked fruits, jam, raw fruits	1	5	0.075	44	LOM, PIE	1, 26, 30, 47	BY, CZ, EE, GE, PL, RU, UA	3, 14, 15, 32, 33, 34, 35, 36, 38, 48, 50, 54, 68, 69, 70
Vaccinium vitis-idaea L.	Ericaceae	N		fruits	F	C	beverage, cooked vegetables, jam	3	4	0.060	13, 18, 20	LOM , FRI, PIE, TRE	1, 25, 26, 30	BA, BG, BY, CH, CZ, EE, HR, NL, PL, RU, SK, UA	2, 3, 4, 14, 15, 17, 21, 29, 32, 33, 34, 35, 36, 45, 47, 48, 50, 54, 56, 67, 68, 69, 70
Valeriana officinalis L. subsp. officinalis	Valerianaceae	N		leaves	F	C	cooked vegetables	1	1	0.015	37	BAS, MAR, SAR	1, 27	BY, CZ, EE, UA	4, 15, 32, 33, 35, 36, 69
Valerianella carinata Loisel.	Valerianaceae	N		epigeal, leaves	F	R, C	cooked vegetables, omelets, salads	8	9	0.134	13, 21, 22, 23, 28, 29, 32	BAS, SAR	1	EL, ES	1, 39, 66
Valerianella eriocarpa Desv.	Valerianaceae	N		leaves	F	R, C	cooked vegetables, salads	2	3	0.045	7, 33	SIC	43
Valerianella locusta (L.) Laterr.	Valerianaceae	N		leaves	F	R, C	cooked vegetables, omelets, salads	10	13	0.194	1, 2, 3, 4, 5, 9, 34, 35, 42, 49	ABR, CAM, EMI, FRI, LIG, LOM, PUG, SIC, VEN	1, 14, 21, 23, 24, 31, 43	BA, CZ, ES, HR, NL, SK	17, 27, 32, 45, 56, 64, 66
Valerianella rimosa Bastard	Valerianaceae	N		leaves, whole plant	F	R, C	cooked vegetable, salads	1	2	0.030	44	EMI, LOM	1, 31
Verbena officinalis L.	Verbenaceae	N		leaves	L			1	1	0.015	39
Veronica anagallis-aquatica L. subsp. anagallis-aquatica	Plantaginaceae	N		leaves	F	R, C	cooked vegetables, salads	2	2	0.030	27, 42	ABR, LIG, SIC	1, 43	ES	58, 60, 66
Veronica beccabunga L.	Plantaginaceae	N		epigeal, leaves	F, S	R, C	beverage, cooked vegetables, quiche filling, salads	9	14	0.209	3, 6, 9, 13, 16, 20, 27, 29, 42	ABR, BAS, CAM, FRI, LOM, PIE, UMB	1, 6, 14, 30, 44	BA, CZ, ES, SK	17, 19, 32, 56, 57, 61
Vicia sativa L.	Fabaceae	N		seeds	F	C	flour substitute	1	1	0.015	18	BAS, FRI, MAR, SIC	1, 27, 43	CZ, ES	32, 59, 66
Viola alba Besser subsp. dehnhardtii (Ten.) W.Becker	Violaceae	N		flowers, whole plant	F	R	salads, snack	3	3	0.045	4, 5, 7	MAR, SIC	27, 43	BA	17, 18
Viola canina L. subsp. canina	Violaceae	N		flowers, leaves	F	R, C	cooked vegetables, salads, snack, sweets	3	5	0.075	37			SK	55
Viola etrusca Erben	Violaceae	N		flowers	F	R	salads	1	1	0.015	42
Viola hirta L.	Violaceae	N		flowers, leaves	F	R, C	cooked vegetables, salads, snack, sweets	3	3	0.045	10, 37			PL	48
Viola odorata L.	Violaceae	N		flowers, leaves, shoots	F, L, S	R, C	cooked vegetables, fried, salads, snack, sweets	9	13	0.194	10, 11, 13, 19, 20, 22, 27, 34, 42	BAS, LIG, PIE, UMB	1, 2, 23, 30, 44	BA, EE, ES, HR	17, 18, 22, 25, 28, 29, 33, 66
Viola tricolor L.	Violaceae	N		epigeal	F	R, C	cooked vegetables, salads	3	6	0.090	1, 11, 19			BA, BY, CH, HR, PL	4, 14, 17, 28, 48, 67
Vitis labrusca L.	Vitaceae	A	Ne Nat Fer	fruits	F	C	jam	1	1	0.015	9	CAM	18	AL, GE, UA	6, 7, 8, 38, 68
Vitis vinifera L.	Vitaceae	N		fruits, seeds, shoots	F, L	R, C	beverage, coffee substitute, jam, raw fruits, snack, sweets	10	23	0.343	4, 8, 9, 11, 21, 29, 33, 38, 46	BAS, CAM, EMI, LAZ, LIG, MAR, PIE, SAR, SIC, VAL	1, 12, 14, 16, 21, 22, 37, 43, 47	AL, AR, BG, ES, GE, HR, MK, PT, RO, UA	5, 9, 11, 21, 26, 38, 42, 51, 52, 57, 59, 66, 68
Ziziphus jujuba Mill.	Rhamnaceae	A	A nat	fruits	F	R, C	beverage, cooked fruits, raw fruits	4	5	0.075	5, 17, 32, 33	BAS, CAL, CAM, MOL, SAR	1, 5, 6, 7, 8, 18, 28, 37	AR, HR	11, 26
*not previously reported in the consulted literature concerning the Tuscan ethnobotany
N=native, A=alien
Ar=archaeophyte, Ne=neophyte, Nat=naturalized, Inv=invasive, Fer=feral
F=food, L=liquor, S=seasoning
R=raw, C=cooked
C=common to many regions, ABR=Abruzzo, BAS=Basilicata, CAL=Calabria, CAM=Campania, EMI=Emilia-Romagna, FRI=Friuli-Venezia Giulia, LAZ=Lazio, LIG=Liguria, LOM=Lombardy, MAR=The Marches, MOL=Molise, PIE=Piedmont, PUG=Apulia, SAR=Sardinia, SIC=Sicily, TRE=Trentino-Alto Adige, UMB=Umbria, VAL=Aosta Valley, VEN=Veneto
AL=Albania, AR=Armenia, AT=Austria, BY=Belarus, BA=Bosnia-Herzegovina, BG=Bulgaria, HR=Croatia, CY=Cyprus, CZ=Czech Republic, EE=Estonia, GE=Georgia, EL=Greece, HU=Hungary, XK=Kosovo, MK=Macedonia, NL=Netherlands, NO=Norway, PL=Poland, PT=Portugal, RO=Romania, RU=Russia, RS=Serbia, SK=Slovakia, ES=Spain, CH=Switzerland, UA=Ucraina
